# Supplementary material for: 2-[(2-Meth­oxy­eth­yl)sulfan­yl]-4-(2-methyl­prop­yl)-6-oxo-1,6-dihydro­pyrimidine-5-carbonitrile
Source: Acta Crystallogr Sect E Struct Rep Online. 2012 Apr 13;68(Pt 5):o1379. doi: 10.1107/S1600536812013372 (PMC3344508; doi:10.1107/S1600536812013372)
Supplement: Supplementary file 1 [file e-68-o1379-sup1.cif]

##############################################################################
#                                                                            #
# This CIF contains the data in a paper accepted for publication in          #
# Acta Crystallographica Section E. It conforms to the requirements of       #
# Notes for Authors for Acta Crystallographica Section E, and has been       #
# peer reviewed under the auspices of the IUCr Commission on Journals.       #
#                                                                            #
# Full details of the Crystallographic Information File format               #
# are given in the paper "The Crystallographic Information File (CIF):       #
# a New Standard Archive File for Crystallography" by S. R. Hall, F. H.      #
# Allen and I. D. Brown [Acta Cryst. (1991), A47, 655-685].                  #
#                                                                            #
# The current version of the core CIF dictionary is obtainable from          #
# ftp://ftp.iucr.org/pub/cif_core.dic.                                       #
#                                                                            #
# Software is freely available for graphical display of the structure(s)     #
# in this CIF. For information consult the CIF software page                 #
# http://www.iucr.org/resources/cif/software.                                #
#                                                                            #
# This file may be used for bona fide research purposes within the           #
# scientific community so long as proper attribution is given to the journal # 
# article from which it was obtained.                                        #
#                                                                            #
##############################################################################
data_I
_audit_creation_method     SHELXL-97
_chemical_name_systematic
;
2-[(2-Methoxyethyl)sulfanyl]-4-(2-methylpropyl)-6-oxo-1,6-dihydropyrimidine-
5-carbonitrile
;
_chemical_name_common     ?
_chemical_formula_moiety     'C12 H17 N3 O2 S'
_chemical_formula_sum     'C12 H17 N3 O2 S'
_chemical_formula_iupac     'C12 H17 N3 O2 S'
_chemical_formula_weight     267.35
_chemical_melting_point     ?
_symmetry_cell_setting     triclinic
_symmetry_space_group_name_H-M     'P -1'
_symmetry_space_group_name_Hall     '-P 1'
loop_
    _symmetry_equiv_pos_as_xyz
    'x, y, z'
    '-x, -y, -z'
_cell_length_a     5.0379(5)
_cell_length_b     10.5453(10)
_cell_length_c     13.3936(13)
_cell_angle_alpha     85.274(8)
_cell_angle_beta     82.170(8)
_cell_angle_gamma     83.034(8)
_cell_volume     698.14(12)
_cell_formula_units_Z     2
_cell_measurement_reflns_used     9417
_cell_measurement_theta_min     3.08
_cell_measurement_theta_max     27.91
_cell_measurement_temperature     296(2)
_exptl_crystal_description     'prism'
_exptl_crystal_colour     'colorless'
_exptl_crystal_size_max     0.68
_exptl_crystal_size_mid     0.47
_exptl_crystal_size_min     0.15
_exptl_crystal_density_diffrn     1.272
_exptl_crystal_density_meas     ?
_exptl_crystal_density_method     'not measured'
_exptl_crystal_F_000     284
_exptl_absorpt_coefficient_mu     0.230
_exptl_absorpt_correction_type     integration
_exptl_absorpt_process_details     '(X-RED32; Stoe & Cie, 2002)'
_exptl_absorpt_correction_T_min     0.8590
_exptl_absorpt_correction_T_max     0.9663
_exptl_special_details     ?
_diffrn_ambient_temperature     296(2)
_diffrn_radiation_type     MoK\a
_diffrn_radiation_wavelength     0.71073
_diffrn_radiation_source     'fine-focus sealed tube'
_diffrn_radiation_monochromator     graphite
_diffrn_measurement_device_type     'Stoe IPDS 2'
_diffrn_measurement_method     'rotation method'
_diffrn_detector_area_resol_mean     ?
_diffrn_reflns_number     6663
_diffrn_reflns_av_R_equivalents     0.0615
_diffrn_reflns_av_sigmaI/netI     0.0542
_diffrn_reflns_theta_min     3.08
_diffrn_reflns_theta_max     25.99
_diffrn_reflns_theta_full     25.99
_diffrn_measured_fraction_theta_max     0.997
_diffrn_measured_fraction_theta_full     0.997
_diffrn_reflns_limit_h_min     -6
_diffrn_reflns_limit_h_max     6
_diffrn_reflns_limit_k_min     -12
_diffrn_reflns_limit_k_max     12
_diffrn_reflns_limit_l_min     -16
_diffrn_reflns_limit_l_max     16
_diffrn_standards_number     ?
_diffrn_standards_interval_count     ?
_diffrn_standards_interval_time     ?
_diffrn_standards_decay_%     ?
_refine_special_details
;
Refinement of <i>F</i>^2^ against ALL reflections. The weighted <i>R</i>-factor
<i>wR</i> and goodness of fit <i>S</i> are based on <i>F</i>^2^, conventional
<i>R</i>-factors <i>R</i> are based on <i>F</i>, with <i>F</i> set to zero for
negative <i>F</i>^2^. The threshold expression of <i>F</i>^2^ >
\s(<i>F</i>^2^) is used only for calculating <i>R</i>-factors(gt) <i>etc</i>.
and is not relevant to the choice of reflections for refinement.
<i>R</i>-factors based on <i>F</i>^2^ are statistically about twice as large
as those based on <i>F</i>, and <i>R</i>- factors based on ALL data will be
even larger.
;
_reflns_number_total     2725
_reflns_number_gt     2090
_reflns_threshold_expression     I>2\s(I)
_refine_ls_structure_factor_coef     Fsqd
_refine_ls_matrix_type     full
_refine_ls_R_factor_all     0.0612
_refine_ls_R_factor_gt     0.0444
_refine_ls_wR_factor_gt     0.1165
_refine_ls_wR_factor_ref     0.1261
_refine_ls_goodness_of_fit_ref     1.023
_refine_ls_restrained_S_all     1.023
_refine_ls_number_reflns     2725
_refine_ls_number_parameters     164
_refine_ls_number_restraints     0
_refine_ls_hydrogen_treatment     constr
_refine_ls_weighting_scheme     calc
_refine_ls_weighting_details
                 'calc w=1/[\s^2^(Fo^2^)+(0.0743P)^2^] where P=(Fo^2^+2Fc^2^)/3'
_atom_sites_solution_hydrogens     geom
_atom_sites_solution_primary     direct
_atom_sites_solution_secondary     difmap
_refine_ls_shift/su_max     0.000
_refine_ls_shift/su_mean     0.000
_refine_diff_density_max     0.279
_refine_diff_density_min     -0.224
_refine_ls_extinction_method     'SHELXL97 (Sheldrick, 2008)'
_refine_ls_extinction_coef     0.059(9)
_refine_ls_extinction_expression
                                  'Fc^*^=kFc[1+0.001xFc^2^\l^3^/sin(2\q)]^-1/4^'
loop_
    _atom_type_symbol
    _atom_type_description
    _atom_type_scat_dispersion_real
    _atom_type_scat_dispersion_imag
    _atom_type_scat_source
    'C' 'C' 0.0033 0.0016
                         'International Tables Vol C Tables 4.2.6.8 and 6.1.1.4'
    'H' 'H' 0.0000 0.0000
                         'International Tables Vol C Tables 4.2.6.8 and 6.1.1.4'
    'N' 'N' 0.0061 0.0033
                         'International Tables Vol C Tables 4.2.6.8 and 6.1.1.4'
    'O' 'O' 0.0106 0.0060
                         'International Tables Vol C Tables 4.2.6.8 and 6.1.1.4'
    'S' 'S' 0.1246 0.1234
                         'International Tables Vol C Tables 4.2.6.8 and 6.1.1.4'
_computing_data_collection     'X-AREA (Stoe & Cie, 2002)'
_computing_cell_refinement     'X-AREA (Stoe & Cie, 2002)'
_computing_data_reduction     'X-RED32 (Stoe & Cie, 2002)'
_computing_structure_solution
                         'WinGX (Farrugia, 1997) and SHELXS97 (Sheldrick, 2008)'
_computing_structure_refinement     'SHELXL97 (Sheldrick, 2008)'
_computing_molecular_graphics     'ORTEP-3 for Windows (Farrugia, 1997)'
_computing_publication_material
                                'WinGX (Farrugia, 1999) and PLATON (Spek, 2009)'
loop_
    _atom_site_type_symbol
    _atom_site_label
    _atom_site_fract_x
    _atom_site_fract_y
    _atom_site_fract_z
    _atom_site_U_iso_or_equiv
    _atom_site_adp_type
    _atom_site_calc_flag
    _atom_site_refinement_flags
    _atom_site_occupancy
    _atom_site_symmetry_multiplicity
    _atom_site_disorder_assembly
    _atom_site_disorder_group
    C C1 0.6121(4) 0.32542(17) 0.13412(14) 0.0433(4) Uani d . 1 1 . .
    C C2 0.9074(4) 0.48214(16) 0.15109(15) 0.0450(4) Uani d . 1 1 . .
    C C3 0.8266(4) 0.46228(16) 0.25758(15) 0.0442(4) Uani d . 1 1 . .
    C C4 0.6474(4) 0.37554(16) 0.29360(14) 0.0437(4) Uani d . 1 1 . .
    C C5 0.9463(4) 0.53342(18) 0.32209(16) 0.0520(5) Uani d . 1 1 . .
    C C6 0.5689(4) 0.34539(18) 0.40400(14) 0.0495(5) Uani d . 1 1 . .
    H H6A 0.3788 0.3735 0.4212 0.059 Uiso calc R 1 1 . .
    H H6B 0.6694 0.3929 0.4421 0.059 Uiso calc R 1 1 . .
    C C7 0.6216(4) 0.20252(19) 0.43492(15) 0.0479(4) Uani d . 1 1 . .
    H H7 0.5092 0.1569 0.3991 0.057 Uiso calc R 1 1 . .
    C C8 0.5377(5) 0.1782(2) 0.54676(17) 0.0632(6) Uani d . 1 1 . .
    H H8A 0.3491 0.2060 0.5625 0.076 Uiso calc R 1 1 . .
    H H8B 0.6398 0.2249 0.5837 0.076 Uiso calc R 1 1 . .
    H H8C 0.5710 0.0883 0.5652 0.076 Uiso calc R 1 1 . .
    C C9 0.9103(5) 0.1502(3) 0.4063(2) 0.0851(9) Uani d . 1 1 . .
    H H9A 1.0253 0.1946 0.4393 0.102 Uiso calc R 1 1 . .
    H H9B 0.9561 0.1620 0.3344 0.102 Uiso calc R 1 1 . .
    H H9C 0.9339 0.0606 0.4267 0.102 Uiso calc R 1 1 . .
    C C10 0.3129(4) 0.1261(2) 0.12329(17) 0.0566(5) Uani d . 1 1 . .
    H H10A 0.1835 0.1737 0.1707 0.068 Uiso calc R 1 1 . .
    H H10B 0.2118 0.0853 0.0808 0.068 Uiso calc R 1 1 . .
    C C11 0.4729(5) 0.0231(2) 0.18197(18) 0.0646(6) Uani d . 1 1 . .
    H H11A 0.5673 0.0621 0.2278 0.078 Uiso calc R 1 1 . .
    H H11B 0.3517 -0.0319 0.2218 0.078 Uiso calc R 1 1 . .
    C C12 0.7991(8) -0.1519(3) 0.1697(3) 0.1020(10) Uani d . 1 1 . .
    H H12A 0.6742 -0.2072 0.2050 0.122 Uiso calc R 1 1 . .
    H H12B 0.8951 -0.1190 0.2173 0.122 Uiso calc R 1 1 . .
    H H12C 0.9246 -0.1993 0.1222 0.122 Uiso calc R 1 1 . .
    N N1 0.7874(3) 0.40967(14) 0.09326(12) 0.0468(4) Uani d . 1 1 . .
    H H1 0.8246 0.4179 0.0286 0.056 Uiso calc R 1 1 . .
    N N2 0.5378(3) 0.30759(14) 0.23047(12) 0.0452(4) Uani d . 1 1 . .
    N N3 1.0420(5) 0.5910(2) 0.37314(18) 0.0761(6) Uani d . 1 1 . .
    O O1 1.0717(3) 0.55469(13) 0.11167(11) 0.0575(4) Uani d . 1 1 . .
    O O2 0.6562(4) -0.04885(17) 0.11760(15) 0.0855(6) Uani d . 1 1 . .
    S S1 0.50676(11) 0.23771(5) 0.04486(4) 0.0547(2) Uani d . 1 1 . .
loop_
    _atom_site_aniso_label
    _atom_site_aniso_U_11
    _atom_site_aniso_U_22
    _atom_site_aniso_U_33
    _atom_site_aniso_U_12
    _atom_site_aniso_U_13
    _atom_site_aniso_U_23
    C1 0.0492(9) 0.0408(9) 0.0385(10) -0.0040(7) -0.0042(8) 0.0019(7)
    C2 0.0564(10) 0.0373(9) 0.0396(10) -0.0048(7) -0.0018(8) 0.0007(7)
    C3 0.0553(10) 0.0365(9) 0.0393(10) -0.0011(7) -0.0048(8) -0.0003(7)
    C4 0.0518(10) 0.0375(8) 0.0388(10) 0.0004(7) -0.0015(8) -0.0005(7)
    C5 0.0637(12) 0.0444(10) 0.0473(11) -0.0056(8) -0.0067(9) -0.0014(9)
    C6 0.0616(11) 0.0483(10) 0.0365(10) -0.0073(8) 0.0017(8) -0.0027(8)
    C7 0.0479(10) 0.0544(10) 0.0402(10) -0.0077(8) -0.0033(8) 0.0033(8)
    C8 0.0734(14) 0.0715(14) 0.0423(12) -0.0143(11) 0.0004(10) 0.0074(10)
    C9 0.0608(14) 0.103(2) 0.0744(18) 0.0151(13) 0.0095(12) 0.0300(16)
    C10 0.0606(12) 0.0580(12) 0.0512(12) -0.0167(9) 0.0002(9) -0.0007(9)
    C11 0.0896(16) 0.0523(11) 0.0507(13) -0.0130(11) -0.0013(11) -0.0013(10)
    C12 0.127(3) 0.0788(18) 0.096(3) 0.0192(17) -0.029(2) -0.0031(17)
    N1 0.0598(9) 0.0449(8) 0.0347(8) -0.0099(7) -0.0015(7) 0.0027(6)
    N2 0.0537(8) 0.0448(8) 0.0357(8) -0.0073(6) -0.0008(7) 0.0007(6)
    N3 0.0948(15) 0.0671(12) 0.0729(15) -0.0169(11) -0.0209(12) -0.0147(11)
    O1 0.0751(9) 0.0526(8) 0.0456(8) -0.0238(7) 0.0009(7) 0.0019(6)
    O2 0.1202(15) 0.0712(11) 0.0588(11) 0.0131(10) -0.0080(10) -0.0074(9)
    S1 0.0701(4) 0.0594(3) 0.0368(3) -0.0201(2) -0.0053(2) -0.0007(2)
_geom_special_details
;
All e.s.d.'s (except the e.s.d. in the dihedral angle between two l.s. planes)
are estimated using the full covariance matrix. The cell e.s.d.'s are taken
into account individually in the estimation of e.s.d.'s in distances, angles
and torsion angles; correlations between e.s.d.'s in cell parameters are only
used when they are defined by crystal symmetry. An approximate (isotropic)
treatment of cell e.s.d.'s is used for estimating e.s.d.'s involving l.s.
planes.
;
loop_
    _geom_bond_atom_site_label_1
    _geom_bond_atom_site_label_2
    _geom_bond_site_symmetry_2
    _geom_bond_distance
    _geom_bond_publ_flag
    C1 N2 . 1.299(2) ?
    C1 N1 . 1.359(2) ?
    C1 S1 . 1.744(2) ?
    C2 O1 . 1.232(2) ?
    C2 N1 . 1.374(2) ?
    C2 C3 . 1.434(3) ?
    C3 C4 . 1.376(3) ?
    C3 C5 . 1.425(3) ?
    C4 N2 . 1.363(2) ?
    C4 C6 . 1.496(3) ?
    C5 N3 . 1.139(3) ?
    C6 C7 . 1.530(3) ?
    C6 H6A . 0.9700 ?
    C6 H6B . 0.9700 ?
    C7 C9 . 1.502(3) ?
    C7 C8 . 1.510(3) ?
    C7 H7 . 0.9800 ?
    C8 H8A . 0.9600 ?
    C8 H8B . 0.9600 ?
    C8 H8C . 0.9600 ?
    C9 H9A . 0.9600 ?
    C9 H9B . 0.9600 ?
    C9 H9C . 0.9600 ?
    C10 C11 . 1.505(3) ?
    C10 S1 . 1.800(2) ?
    C10 H10A . 0.9700 ?
    C10 H10B . 0.9700 ?
    C11 O2 . 1.376(3) ?
    C11 H11A . 0.9700 ?
    C11 H11B . 0.9700 ?
    C12 O2 . 1.417(3) ?
    C12 H12A . 0.9600 ?
    C12 H12B . 0.9600 ?
    C12 H12C . 0.9600 ?
    N1 H1 . 0.8600 ?
loop_
    _geom_angle_atom_site_label_1
    _geom_angle_atom_site_label_2
    _geom_angle_atom_site_label_3
    _geom_angle_site_symmetry_1
    _geom_angle_site_symmetry_3
    _geom_angle
    _geom_angle_publ_flag
    N2 C1 N1 . . 123.67(18) ?
    N2 C1 S1 . . 122.84(14) ?
    N1 C1 S1 . . 113.43(14) ?
    O1 C2 N1 . . 120.88(18) ?
    O1 C2 C3 . . 125.26(18) ?
    N1 C2 C3 . . 113.85(16) ?
    C4 C3 C5 . . 122.88(18) ?
    C4 C3 C2 . . 120.35(18) ?
    C5 C3 C2 . . 116.75(17) ?
    N2 C4 C3 . . 121.83(17) ?
    N2 C4 C6 . . 115.56(15) ?
    C3 C4 C6 . . 122.56(18) ?
    N3 C5 C3 . . 179.5(2) ?
    C4 C6 C7 . . 112.75(16) ?
    C4 C6 H6A . . 109.0 ?
    C7 C6 H6A . . 109.0 ?
    C4 C6 H6B . . 109.0 ?
    C7 C6 H6B . . 109.0 ?
    H6A C6 H6B . . 107.8 ?
    C9 C7 C8 . . 110.84(19) ?
    C9 C7 C6 . . 112.29(18) ?
    C8 C7 C6 . . 110.23(18) ?
    C9 C7 H7 . . 107.8 ?
    C8 C7 H7 . . 107.8 ?
    C6 C7 H7 . . 107.8 ?
    C7 C8 H8A . . 109.5 ?
    C7 C8 H8B . . 109.5 ?
    H8A C8 H8B . . 109.5 ?
    C7 C8 H8C . . 109.5 ?
    H8A C8 H8C . . 109.5 ?
    H8B C8 H8C . . 109.5 ?
    C7 C9 H9A . . 109.5 ?
    C7 C9 H9B . . 109.5 ?
    H9A C9 H9B . . 109.5 ?
    C7 C9 H9C . . 109.5 ?
    H9A C9 H9C . . 109.5 ?
    H9B C9 H9C . . 109.5 ?
    C11 C10 S1 . . 115.59(16) ?
    C11 C10 H10A . . 108.4 ?
    S1 C10 H10A . . 108.4 ?
    C11 C10 H10B . . 108.4 ?
    S1 C10 H10B . . 108.4 ?
    H10A C10 H10B . . 107.4 ?
    O2 C11 C10 . . 110.6(2) ?
    O2 C11 H11A . . 109.5 ?
    C10 C11 H11A . . 109.5 ?
    O2 C11 H11B . . 109.5 ?
    C10 C11 H11B . . 109.5 ?
    H11A C11 H11B . . 108.1 ?
    O2 C12 H12A . . 109.5 ?
    O2 C12 H12B . . 109.5 ?
    H12A C12 H12B . . 109.5 ?
    O2 C12 H12C . . 109.5 ?
    H12A C12 H12C . . 109.5 ?
    H12B C12 H12C . . 109.5 ?
    C1 N1 C2 . . 122.62(16) ?
    C1 N1 H1 . . 118.7 ?
    C2 N1 H1 . . 118.7 ?
    C1 N2 C4 . . 117.66(16) ?
    C11 O2 C12 . . 112.2(2) ?
    C1 S1 C10 . . 102.06(10) ?
loop_
    _geom_torsion_atom_site_label_1
    _geom_torsion_atom_site_label_2
    _geom_torsion_atom_site_label_3
    _geom_torsion_atom_site_label_4
    _geom_torsion_site_symmetry_1
    _geom_torsion_site_symmetry_2
    _geom_torsion_site_symmetry_3
    _geom_torsion_site_symmetry_4
    _geom_torsion
    _geom_torsion_publ_flag
    O1 C2 C3 C4 . . . . -177.90(18) ?
    N1 C2 C3 C4 . . . . 0.9(3) ?
    O1 C2 C3 C5 . . . . 0.4(3) ?
    N1 C2 C3 C5 . . . . 179.25(15) ?
    C5 C3 C4 N2 . . . . -179.28(17) ?
    C2 C3 C4 N2 . . . . -1.1(3) ?
    C5 C3 C4 C6 . . . . -1.9(3) ?
    C2 C3 C4 C6 . . . . 176.28(17) ?
    N2 C4 C6 C7 . . . . 53.7(2) ?
    C3 C4 C6 C7 . . . . -123.80(19) ?
    C4 C6 C7 C9 . . . . 56.1(3) ?
    C4 C6 C7 C8 . . . . -179.82(18) ?
    S1 C10 C11 O2 . . . . -59.3(2) ?
    N2 C1 N1 C2 . . . . 1.5(3) ?
    S1 C1 N1 C2 . . . . -175.81(14) ?
    O1 C2 N1 C1 . . . . 177.75(17) ?
    C3 C2 N1 C1 . . . . -1.1(3) ?
    N1 C1 N2 C4 . . . . -1.5(3) ?
    S1 C1 N2 C4 . . . . 175.58(13) ?
    C3 C4 N2 C1 . . . . 1.3(3) ?
    C6 C4 N2 C1 . . . . -176.22(16) ?
    C10 C11 O2 C12 . . . . -176.3(2) ?
    N2 C1 S1 C10 . . . . -3.49(19) ?
    N1 C1 S1 C10 . . . . 173.88(14) ?
    C11 C10 S1 C1 . . . . -70.78(19) ?
loop_
    _geom_hbond_atom_site_label_D
    _geom_hbond_atom_site_label_H
    _geom_hbond_atom_site_label_A
    _geom_hbond_site_symmetry_A
    _geom_hbond_distance_DH
    _geom_hbond_distance_HA
    _geom_hbond_distance_DA
    _geom_hbond_angle_DHA
    N1 H1 O1 2_765 0.86 1.89 2.747(2) 175.1
_iucr_refine_instructions_details
;
TITL TEST STRUCTURE D:\DATA\NECMIK47_DENE\NECMI47
CELL  0.71073   5.0379  10.5453  13.3936   85.274   82.170   83.034
ZERR     2.00   0.0005   0.0010   0.0013    0.008    0.008    0.008
LATT   1
SFAC  C    H    N    O    S
UNIT  24   34   6    4    2
MERG   2
OMIT    -4.00  52.00
HTAB C11 N2
eqiv $1 -x+2, -y+1, -z
htab n1 o1_$1
FMAP   2
PLAN    3
SIZE 0.680 0.467 0.150
TEMP 23
ACTA
BOND
BOND   $H
CONF
MPLA C10 S1 C1 N1 C2 C3 C4 N2 O1 C5 N3 C6
MPLA C1 N1 C2 C3 C4 N2
HTAB
L.S.   5
WGHT    0.074300
EXTI    0.059346
FVAR       1.16979
C1    1    0.612116    0.325424    0.134122    11.00000    0.04920    0.04081 =
         0.03853    0.00186   -0.00420   -0.00400
C2    1    0.907400    0.482135    0.151095    11.00000    0.05636    0.03725 =
         0.03959    0.00069   -0.00180   -0.00477
C3    1    0.826645    0.462277    0.257580    11.00000    0.05526    0.03647 =
         0.03927   -0.00026   -0.00481   -0.00108
C4    1    0.647378    0.375540    0.293604    11.00000    0.05184    0.03752 =
         0.03882   -0.00051   -0.00150    0.00042
C5    1    0.946303    0.533424    0.322095    11.00000    0.06372    0.04442 =
         0.04732   -0.00145   -0.00667   -0.00561
C6    1    0.568913    0.345387    0.403996    11.00000    0.06165    0.04832 =
         0.03655   -0.00271    0.00169   -0.00734
AFIX  23
H6A   2    0.378751    0.373451    0.421234    11.00000   -1.20000
H6B   2    0.669399    0.392865    0.442071    11.00000   -1.20000
AFIX   0
C7    1    0.621610    0.202519    0.434920    11.00000    0.04786    0.05437 =
         0.04024    0.00331   -0.00330   -0.00766
AFIX  13
H7    2    0.509249    0.156892    0.399088    11.00000   -1.20000
AFIX   0
C8    1    0.537748    0.178228    0.546764    11.00000    0.07339    0.07151 =
         0.04228    0.00742    0.00042   -0.01435
AFIX  33
H8A   2    0.349096    0.205989    0.562534    11.00000   -1.20000
H8B   2    0.639772    0.224897    0.583683    11.00000   -1.20000
H8C   2    0.571043    0.088349    0.565202    11.00000   -1.20000
AFIX   0
C9    1    0.910272    0.150218    0.406258    11.00000    0.06076    0.10298 =
         0.07441    0.03003    0.00952    0.01510
AFIX  33
H9A   2    1.025280    0.194640    0.439349    11.00000   -1.20000
H9B   2    0.956141    0.161997    0.334407    11.00000   -1.20000
H9C   2    0.933948    0.060578    0.426692    11.00000   -1.20000
AFIX   0
C10   1    0.312908    0.126065    0.123286    11.00000    0.06064    0.05797 =
         0.05117   -0.00071    0.00017   -0.01674
AFIX  23
H10A  2    0.183546    0.173675    0.170726    11.00000   -1.20000
H10B  2    0.211766    0.085291    0.080793    11.00000   -1.20000
AFIX   0
C11   1    0.472945    0.023132    0.181970    11.00000    0.08960    0.05234 =
         0.05069   -0.00133   -0.00128   -0.01295
AFIX  23
H11A  2    0.567349    0.062068    0.227847    11.00000   -1.20000
H11B  2    0.351664   -0.031862    0.221849    11.00000   -1.20000
AFIX   0
C12   1    0.799057   -0.151900    0.169737    11.00000    0.12699    0.07879 =
         0.09619   -0.00312   -0.02868    0.01917
AFIX  33
H12A  2    0.674191   -0.207193    0.205021    11.00000   -1.20000
H12B  2    0.895116   -0.118963    0.217286    11.00000   -1.20000
H12C  2    0.924631   -0.199346    0.122219    11.00000   -1.20000
AFIX   0
N1    3    0.787356    0.409670    0.093263    11.00000    0.05975    0.04495 =
         0.03470    0.00265   -0.00153   -0.00994
AFIX  43
H1    2    0.824587    0.417947    0.028624    11.00000   -1.20000
AFIX   0
N2    3    0.537763    0.307591    0.230467    11.00000    0.05368    0.04478 =
         0.03573    0.00065   -0.00083   -0.00734
N3    3    1.042005    0.590989    0.373136    11.00000    0.09481    0.06709 =
         0.07291   -0.01470   -0.02093   -0.01693
O1    4    1.071667    0.554687    0.111675    11.00000    0.07506    0.05262 =
         0.04564    0.00186    0.00093   -0.02375
O2    4    0.656196   -0.048848    0.117601    11.00000    0.12019    0.07118 =
         0.05885   -0.00740   -0.00801    0.01313
S1    5    0.506756    0.237707    0.044856    11.00000    0.07013    0.05937 =
         0.03685   -0.00065   -0.00527   -0.02010
HKLF    4
REM  TEST STRUCTURE D:\DATA\NECMIK47_DENE\NECMI47
REM R1 =  0.0444 for   2090 Fo > 4sig(Fo)  and  0.0612 for all   2725 data
REM    164 parameters refined using      0 restraints
END
WGHT      0.0746      0.0000
REM Highest difference peak  0.279,  deepest hole -0.224,  1-sigma level  0.045
Q1    1   0.5740  0.2735  0.0944  11.00000  0.05    0.28
Q2    1   0.5205  0.2998  0.0944  11.00000  0.05    0.28
Q3    1   0.7469  0.2597  0.4539  11.00000  0.05    0.24
;
data_global
_journal_date_recd_electronic     2012-03-21
_journal_date_accepted     2012-03-27
_journal_name_full     'Acta Crystallographica, Section E'
_journal_year     2012
_journal_volume     68
_journal_issue      5
_journal_page_first     o1379
_journal_page_last     o1379
_journal_paper_category     QO
_journal_paper_doi     10.1107/S1600536812013372
_journal_coeditor_code     BT5854
_publ_contact_author_name     'Necmi Dege'
_publ_contact_author_address
;
Ondokuz May\?is University
Arts and Sciences Faculty
Department of Physics
55139 Samsun
Turkey
;
_publ_contact_author_email     'necmid@omu.edu.tr'
_publ_contact_author_fax     ?
_publ_contact_author_phone     ?
_publ_section_title
;\
2-[(2-Methoxyethyl)sulfanyl]-4-(2-methylpropyl)-6-oxo-1,6-dihydropyrimidine-5-\
carbonitrile
;
loop_
    _publ_author_name
    _publ_author_footnote
    _publ_author_address
    'El-Emam, Ali A.' ?
;
Department of Pharmaceutical Chemistry
College of Pharmacy
King Saud University
11451 Riyadh
Saudi Arabia
;
    'Demirta\,s, G\"une\,s' .
;
Ondokuz May\?is University
Arts and Sciences Faculty
Department of Physics
55139 Samsun
Turkey
;
    'Dege, Necmi' .
;
Ondokuz May\?is University
Arts and Sciences Faculty
Department of Physics
55139 Samsun
Turkey
;
    'Al-Deeb, Omar A.' .
;
Department of Pharmaceutical Chemistry
College of Pharmacy
King Saud University
11451 Riyadh
Saudi Arabia
;
    'El-Brollosy, Nasser R.' .
;
Department of Pharmaceutical Chemistry
College of Pharmacy
King Saud University
11451 Riyadh
Saudi Arabia
;
