# Supplementary material for: 2-[(2-Meth­oxy­eth­yl)sulfan­yl]-4-(2-methyl­prop­yl)-6-oxo-1,6-dihydro­pyrimidine-5-carbonitrile
Source: Acta Crystallogr Sect E Struct Rep Online. 2012 Apr 13;68(Pt 5):o1379. doi: 10.1107/S1600536812013372 (PMC3344508; doi:10.1107/S1600536812013372)
Supplement: Supplementary file 2 [file e-68-o1379-Isup2.hkl]

#
# h,k,l, Fc-squared, Fo-squared, sigma(Fo-squared) and status flag
#
data_I
_shelx_title ' TEST STRUCTURE D:\DATA\NECMIK47_DENE\NECMI47'
_shelx_refln_list_code          4
_shelx_F_calc_maximum      105.54
_exptl_crystal_F_000       284.00
_reflns_d_resolution_high  0.8109
 
loop_
 _symmetry_equiv_pos_as_xyz
 'x, y, z'
 '-x, -y, -z'
 
_cell_length_a     5.0379
_cell_length_b    10.5453
_cell_length_c    13.3936
_cell_angle_alpha  85.274
_cell_angle_beta   82.170
_cell_angle_gamma  83.034
 
_shelx_F_squared_multiplier     1.000
 
loop_
 _refln_index_h
 _refln_index_k
 _refln_index_l
 _refln_F_squared_calc
 _refln_F_squared_meas
 _refln_F_squared_sigma
 _refln_observed_status
   1   0   0     1586.52     1688.25      8.43 o
   2   0   0     1502.03     1583.94     12.33 o
   3   0   0       74.75       74.43      1.76 o
   4   0   0        1.56        1.09      1.68 o
   5   0   0        9.94       11.33      1.46 o
   6   0   0        0.84        0.48      1.22 o
  -6   1   0        0.10        1.52      1.36 o
  -5   1   0       18.13       20.47      1.13 o
  -4   1   0       48.51       52.84      1.60 o
  -3   1   0      309.73      296.66      5.78 o
  -2   1   0       28.96       23.88      2.23 o
  -1   1   0     4497.15     4871.07     25.92 o
   1   1   0      624.63      682.29      5.30 o
   2   1   0      402.31      431.54      4.05 o
   3   1   0      404.55      423.26      2.63 o
   4   1   0       11.91       11.56      1.75 o
   5   1   0        0.01        1.56      0.97 o
   6   1   0        2.51        5.32      1.41 o
  -5   2   0        0.32       -1.51      1.03 o
  -4   2   0       39.22       44.47      1.78 o
  -3   2   0       95.45      110.38      2.89 o
  -2   2   0      486.57      532.84      9.38 o
  -1   2   0    11138.06    10370.95    330.07 o
   0   2   0        0.67        0.07      1.77 o
   1   2   0      187.27      226.12      6.62 o
   2   2   0      142.04      148.49      2.08 o
   3   2   0       95.74       83.87      4.40 o
   4   2   0       27.70       27.42      1.25 o
   5   2   0        4.37        5.51      1.16 o
   6   2   0        6.43        7.25      1.75 o
  -5   3   0       10.73        9.20      1.28 o
  -4   3   0        0.65       -2.37      1.41 o
  -3   3   0       16.42       17.11      2.45 o
  -2   3   0      388.89      417.67      3.16 o
  -1   3   0     2171.64     2259.64     43.94 o
   0   3   0      584.30      538.66     38.52 o
   1   3   0     1110.64     1196.74     29.25 o
   2   3   0      540.13      588.01     15.57 o
   3   3   0       16.38       21.43      1.53 o
   4   3   0        2.76        3.53      1.45 o
   5   3   0       11.39       10.89      1.98 o
   6   3   0        2.57        2.09      1.36 o
  -5   4   0       13.26       12.56      1.07 o
  -4   4   0       39.29       40.45      1.45 o
  -3   4   0       67.00       67.18      1.64 o
  -2   4   0      640.18      669.17      6.88 o
  -1   4   0       25.77       26.91      1.55 o
   0   4   0        7.47        9.88      1.18 o
   1   4   0      911.05      998.00     29.28 o
   2   4   0      117.79      109.44      3.24 o
   3   4   0      272.56      266.29      6.62 o
   4   4   0       13.22       13.04      0.97 o
   5   4   0       18.23       18.44      1.16 o
   6   4   0        0.17        0.68      1.03 o
  -5   5   0        2.18        4.49      1.22 o
  -4   5   0        7.49        7.30      1.05 o
  -3   5   0       35.35       36.63      1.27 o
  -2   5   0      183.11      189.88      8.91 o
  -1   5   0       65.07       65.31      4.71 o
   0   5   0      254.68      232.27     15.50 o
   1   5   0        9.93        7.02      1.23 o
   2   5   0      424.05      430.05     13.00 o
   3   5   0       38.19       36.86      1.26 o
   4   5   0       22.22       20.13      1.17 o
   5   5   0        0.40        1.77      1.29 o
  -5   6   0        1.33        2.24      1.19 o
  -4   6   0       32.46       29.03      1.34 o
  -3   6   0       10.99       12.21      1.13 o
  -2   6   0       49.83       48.12      1.50 o
  -1   6   0        3.13        3.59      1.19 o
   0   6   0        0.37        0.81      1.04 o
   1   6   0        5.60        4.33      1.08 o
   2   6   0      122.25      128.19      3.30 o
   3   6   0        1.07        1.30      1.00 o
   4   6   0       32.99       36.31      1.14 o
   5   6   0        1.16        1.20      0.99 o
  -4   7   0       16.57       13.14      1.34 o
  -3   7   0       34.84       30.70      1.39 o
  -2   7   0       10.77       11.87      1.20 o
  -1   7   0      114.80      114.39      9.40 o
   0   7   0        1.11        1.90      0.99 o
   1   7   0      254.49      271.82     12.12 o
   2   7   0       22.42       22.08      1.16 o
   3   7   0       29.70       25.38      1.02 o
   4   7   0        0.17        0.96      1.05 o
   5   7   0        0.24        0.80      1.05 o
  -4   8   0        1.38        1.09      1.19 o
  -3   8   0        1.17        2.31      1.29 o
  -2   8   0       11.83       14.64      1.78 o
  -1   8   0        2.02        3.30      1.38 o
   0   8   0        1.34        1.02      0.92 o
   1   8   0       87.60       77.35      5.56 o
   2   8   0       31.27       27.27      2.05 o
   3   8   0       46.45       47.74      2.88 o
   4   8   0       31.40       28.90      2.51 o
   5   8   0        7.05        5.76      1.26 o
  -3   9   0        3.62        5.00      1.00 o
  -2   9   0        1.95        2.42      1.36 o
  -1   9   0        1.49        4.34      1.39 o
   0   9   0       29.55       28.47      1.20 o
   1   9   0       63.68       59.01      3.68 o
   2   9   0       89.90       86.60      2.74 o
   3   9   0        9.71       10.60      1.29 o
   4   9   0        1.96        1.73      1.01 o
  -3  10   0        0.37        2.41      1.38 o
  -2  10   0        1.47        0.76      1.16 o
  -1  10   0        3.53        4.14      1.04 o
   0  10   0       25.24       26.85      1.92 o
   1  10   0        0.06        1.47      1.09 o
   2  10   0       12.26       12.35      1.31 o
   3  10   0       15.83       15.68      1.97 o
   4  10   0        6.57        7.36      2.23 o
  -2  11   0        1.43        2.18      1.22 o
  -1  11   0        5.51        5.68      1.41 o
   0  11   0       20.51       22.56      2.04 o
   1  11   0       33.37       32.45      2.05 o
   2  11   0        1.66        2.04      1.06 o
   3  11   0        1.50        3.16      1.04 o
  -1  12   0        0.22        0.30      1.48 o
   0  12   0        0.57        1.96      1.40 o
   1  12   0        7.91        5.71      0.98 o
   2  12   0        4.55        2.92      0.99 o
  -2 -12   1        2.06        2.48      1.24 o
  -1 -12   1        4.74        5.56      1.22 o
   0 -12   1        0.00       -1.15      1.36 o
   1 -12   1        1.58        2.39      1.42 o
  -3 -11   1       13.23       11.90      1.15 o
  -2 -11   1        0.49        1.35      1.18 o
  -1 -11   1       26.80       28.47      1.41 o
   0 -11   1        7.36        9.75      1.49 o
   1 -11   1       19.37       18.38      1.50 o
   2 -11   1        5.18        4.37      1.40 o
  -4 -10   1        2.14        2.84      1.07 o
  -3 -10   1        1.16        2.31      1.36 o
  -2 -10   1        6.58        6.49      1.26 o
  -1 -10   1        0.24        1.25      1.02 o
   0 -10   1        5.03        3.54      0.84 o
   1 -10   1        8.37       10.69      1.35 o
   2 -10   1        1.26        2.33      1.05 o
   3 -10   1        0.39        1.53      1.28 o
  -4  -9   1       33.70       34.18      1.54 o
  -3  -9   1        0.31        1.56      1.26 o
  -2  -9   1       92.69       83.92      6.39 o
  -1  -9   1       12.72       14.25      1.31 o
   0  -9   1       68.60       76.50      1.95 o
   1  -9   1        5.56        7.35      1.52 o
   2  -9   1       11.10       11.90      1.22 o
   3  -9   1        6.19        7.73      1.36 o
  -5  -8   1       17.17       20.36      1.31 o
  -4  -8   1        0.43        1.88      0.97 o
  -3  -8   1       94.81       97.21      3.17 o
  -2  -8   1        0.10       -0.36      1.29 o
  -1  -8   1       45.86       51.40      2.39 o
   0  -8   1        0.64        1.29      0.84 o
   1  -8   1       29.50       26.60      1.84 o
   2  -8   1      124.51      121.30     10.30 o
   3  -8   1        0.25        0.91      1.12 o
   4  -8   1       49.98       40.17      1.59 o
  -5  -7   1        8.53       10.29      1.25 o
  -4  -7   1       16.45       15.11      1.34 o
  -3  -7   1       46.36       40.54      1.36 o
  -2  -7   1        5.71        4.33      0.97 o
  -1  -7   1        4.54        5.82      0.94 o
   0  -7   1        9.73       12.44      1.26 o
   1  -7   1        8.76       10.19      1.68 o
   2  -7   1        0.12       -0.21      0.98 o
   3  -7   1       47.10       40.02      1.38 o
   4  -7   1       41.36       34.87      1.79 o
  -5  -6   1        2.14        3.93      1.17 o
  -4  -6   1       76.22       76.03      1.33 o
  -3  -6   1        6.35        5.71      1.05 o
  -2  -6   1       18.63       15.42      1.37 o
  -1  -6   1       16.62       17.00      1.04 o
   0  -6   1      289.62      286.30     17.02 o
   1  -6   1      481.79      491.73     43.59 o
   2  -6   1       17.35       17.09      1.18 o
   3  -6   1      350.55      331.42      7.90 o
   4  -6   1        1.80        0.29      1.28 o
   5  -6   1        4.65        4.74      1.39 o
  -5  -5   1       20.50       18.89      1.42 o
  -4  -5   1       73.80       67.03      1.52 o
  -3  -5   1       50.01       42.69      1.17 o
  -2  -5   1       67.81       70.20      1.57 o
  -1  -5   1       37.01       52.19      1.99 o
   0  -5   1      311.00      317.62     20.85 o
   1  -5   1       38.49       35.05      3.05 o
   2  -5   1      243.96      265.13     10.29 o
   3  -5   1      738.49      712.19      6.22 o
   4  -5   1       56.54       53.22      1.71 o
   5  -5   1       15.83       13.54      1.60 o
  -5  -4   1       57.79       58.24      1.47 o
  -4  -4   1        9.63        7.29      1.12 o
  -3  -4   1       74.82       65.43      2.41 o
  -2  -4   1      868.15      900.74     16.55 o
  -1  -4   1      608.43      680.94     15.41 o
   0  -4   1     1575.86     1489.52     98.62 o
   1  -4   1      222.39      237.83      7.14 o
   2  -4   1     1985.80     2001.63     35.32 o
   3  -4   1       58.73       54.97      1.12 o
   4  -4   1       51.83       51.68      1.23 o
   5  -4   1        3.35        4.76      1.18 o
  -6  -3   1        5.10        5.63      2.29 o
  -5  -3   1       12.20       11.84      2.03 o
  -4  -3   1       12.69       18.31      3.75 o
  -3  -3   1        1.66        1.31      1.44 o
  -2  -3   1      293.65      317.60      2.75 o
  -1  -3   1      205.69      226.97      3.35 o
   0  -3   1        0.10        2.62      1.38 o
   1  -3   1      145.22      177.65      3.64 o
   2  -3   1     1773.65     1899.76     36.94 o
   3  -3   1        8.47        8.62      1.45 o
   4  -3   1       22.30       17.79      1.49 o
   5  -3   1        3.20        2.84      1.09 o
  -6  -2   1       16.36       18.60      1.41 o
  -5  -2   1        2.10        3.27      1.18 o
  -4  -2   1       82.77       82.27      2.85 o
  -3  -2   1      280.35      324.22      2.53 o
  -2  -2   1      285.04      337.46      3.24 o
  -1  -2   1       34.67       55.99      2.13 o
   0  -2   1      107.90      109.50      7.46 o
   1  -2   1     5629.61     4965.24    549.69 o
   2  -2   1      119.63      138.22      2.10 o
   3  -2   1      124.19      132.08      3.07 o
   4  -2   1        4.02        2.60      1.34 o
   5  -2   1        4.06        3.69      1.19 o
  -6  -1   1        4.69        3.91      1.65 o
  -5  -1   1        0.04        3.96      1.65 o
  -4  -1   1       15.69       16.13      1.43 o
  -3  -1   1        3.54        1.19      1.43 o
  -2  -1   1      108.06      116.70      2.00 o
  -1  -1   1     2597.82     2801.64     38.14 o
   1  -1   1     2759.02     2830.48    160.83 o
   2  -1   1        5.15        6.39      1.30 o
   3  -1   1       26.01       23.30      1.30 o
   4  -1   1       31.54       30.52      2.19 o
   5  -1   1        0.73        1.31      1.21 o
   6  -1   1        2.11        1.90      1.91 o
  -6   0   1        0.31        1.20      1.31 o
  -5   0   1        9.56       12.32      1.27 o
  -4   0   1      123.59      122.87      2.91 o
  -3   0   1      427.29      433.94     10.28 o
  -2   0   1        0.11        0.67      1.00 o
  -1   0   1     3643.40     3890.81     45.10 o
   1   0   1      904.43      940.58      6.50 o
   2   0   1       92.85       99.66      2.07 o
   3   0   1       16.97       15.44      1.22 o
   4   0   1        6.81        8.09      1.41 o
   5   0   1       21.44       21.56      2.25 o
   6   0   1        9.16       13.05      1.67 o
  -5   1   1        0.31       -0.13      1.43 o
  -4   1   1        0.67       -0.46      1.40 o
  -3   1   1      228.94      242.96      2.61 o
  -2   1   1      371.18      387.05      4.79 o
  -1   1   1     2258.97     2461.26     19.42 o
   1   1   1      266.00      310.51      7.40 o
   2   1   1        2.32        5.19      1.51 o
   3   1   1       15.74       10.31      1.24 o
   4   1   1       19.20       22.53      1.07 o
   5   1   1        1.32       -1.18      2.01 o
   6   1   1        0.57        1.55      1.41 o
  -5   2   1       34.23       38.23      1.67 o
  -4   2   1       90.49       96.96      2.63 o
  -3   2   1      126.59      129.84      1.73 o
  -2   2   1      848.91      972.16      6.28 o
  -1   2   1       97.06       80.20      2.30 o
   0   2   1     1103.38     1023.05     85.42 o
   1   2   1     1936.99     1956.52     48.28 o
   2   2   1      196.28      202.39      2.12 o
   3   2   1        9.46        9.74      1.24 o
   4   2   1       90.83       83.16      1.52 o
   5   2   1       18.14       16.74      1.21 o
   6   2   1        4.61        2.26      1.67 o
  -5   3   1        0.13       -0.17      1.74 o
  -4   3   1        4.72        6.42      1.24 o
  -3   3   1       13.82       15.19      1.85 o
  -2   3   1      834.83      956.82      5.99 o
  -1   3   1       20.23       27.85      1.93 o
   0   3   1      239.78      254.70     24.04 o
   1   3   1       39.62       26.29      1.39 o
   2   3   1       78.57       85.99      2.72 o
   3   3   1       15.37       18.52      1.29 o
   4   3   1        1.74        1.24      0.88 o
   5   3   1        0.61        1.10      1.25 o
   6   3   1        0.05        0.09      1.17 o
  -5   4   1        6.78        7.65      1.32 o
  -4   4   1        0.33       -0.68      1.19 o
  -3   4   1       81.65       91.43      1.84 o
  -2   4   1       29.81       28.38      1.58 o
  -1   4   1       16.44       19.84      1.38 o
   0   4   1      112.94       94.97      6.75 o
   1   4   1      373.94      357.74     15.17 o
   2   4   1       46.44       41.62      1.21 o
   3   4   1       82.51       85.92      1.71 o
   4   4   1       24.79       26.18      1.01 o
   5   4   1       29.02       30.36      2.22 o
   6   4   1        3.50        3.89      1.22 o
  -5   5   1        0.19        1.91      1.19 o
  -4   5   1        0.40       -0.25      1.05 o
  -3   5   1       37.86       35.82      1.46 o
  -2   5   1        0.22       -0.44      1.11 o
  -1   5   1       33.09       37.26      2.07 o
   0   5   1       22.60       24.49      1.67 o
   1   5   1      101.36      115.70      6.01 o
   2   5   1       15.97       13.60      1.42 o
   3   5   1        0.24        1.49      1.11 o
   4   5   1       13.14       11.73      1.42 o
   5   5   1        0.58        0.31      1.10 o
  -5   6   1        0.00        0.15      1.84 o
  -4   6   1       10.40        9.60      1.01 o
  -3   6   1       12.57       13.66      1.62 o
  -2   6   1      219.56      216.41     13.31 o
  -1   6   1      100.32       93.06      8.93 o
   0   6   1      289.42      269.25     18.04 o
   1   6   1      132.20      135.90      6.67 o
   2   6   1       91.31       92.26      4.40 o
   3   6   1       67.24       69.91      2.16 o
   4   6   1       37.72       37.43      1.29 o
   5   6   1        6.66        5.76      1.15 o
  -4   7   1        0.21        0.55      1.26 o
  -3   7   1       56.37       52.22      2.92 o
  -2   7   1      180.60      183.38     14.93 o
  -1   7   1       36.70       40.89      3.58 o
   0   7   1        4.71        3.44      1.46 o
   1   7   1        9.00        7.31      1.00 o
   2   7   1        4.69        5.01      1.11 o
   3   7   1       26.11       27.84      1.63 o
   4   7   1        0.36       -1.50      1.12 o
   5   7   1        0.23        0.92      1.13 o
  -4   8   1        0.33        2.66      1.19 o
  -3   8   1        2.41        2.49      1.58 o
  -2   8   1        1.33        1.29      0.99 o
  -1   8   1       24.49       23.65      2.46 o
   0   8   1       92.50       88.03      6.97 o
   1   8   1      149.15      139.59      8.36 o
   2   8   1       64.67       65.16      4.04 o
   3   8   1       81.46       83.28      2.45 o
   4   8   1        3.98        4.71      1.30 o
   5   8   1       11.00       12.91      1.24 o
  -3   9   1        4.99        3.27      1.40 o
  -2   9   1        6.79        9.63      1.15 o
  -1   9   1        4.28        4.31      1.03 o
   0   9   1        5.00        5.15      1.16 o
   1   9   1       52.72       59.16      3.55 o
   2   9   1       27.09       25.55      1.13 o
   3   9   1        4.39        3.93      1.30 o
   4   9   1        0.90        1.89      1.25 o
  -3  10   1        0.03        0.18      1.36 o
  -2  10   1        4.77        3.39      1.20 o
  -1  10   1       53.82       55.21      5.40 o
   0  10   1       43.22       41.49      1.46 o
   1  10   1       66.97       66.00      3.18 o
   2  10   1       79.73       85.86      4.79 o
   3  10   1        6.03        5.83      1.16 o
   4  10   1       27.25       25.37      2.17 o
  -2  11   1        4.78        4.57      1.43 o
  -1  11   1       30.17       29.79      2.45 o
   0  11   1      105.98      110.80      1.85 o
   1  11   1       32.33       30.82      1.34 o
   2  11   1        1.66        1.75      1.11 o
   3  11   1        4.89        5.41      1.18 o
  -1  12   1        0.36        1.24      1.00 o
   0  12   1       16.13       14.08      1.17 o
   1  12   1       14.13       11.57      1.47 o
   2  12   1        5.39        4.72      1.11 o
   3  12   1       20.29       24.94      1.54 o
  -2 -12   2        2.45        3.17      1.34 o
  -1 -12   2       23.81       21.71      1.80 o
   0 -12   2        0.00        0.29      1.07 o
   1 -12   2        0.38        2.00      1.46 o
  -3 -11   2       15.82       15.61      1.59 o
  -2 -11   2        3.22        2.35      1.37 o
  -1 -11   2       36.88       37.70      2.25 o
   0 -11   2        0.16        1.74      1.16 o
   1 -11   2        0.53        2.37      1.38 o
   2 -11   2        3.46        3.41      1.44 o
  -4 -10   2        6.85        6.96      1.12 o
  -3 -10   2        0.01        0.60      1.05 o
  -2 -10   2      106.95      102.06      8.33 o
  -1 -10   2        0.48        1.81      0.98 o
   0 -10   2        4.80        4.31      1.13 o
   1 -10   2        6.23        6.23      1.34 o
   2 -10   2        1.88        3.01      1.18 o
   3 -10   2        7.83        7.64      1.44 o
  -4  -9   2        8.29        7.96      1.17 o
  -3  -9   2        7.02        8.79      1.11 o
  -2  -9   2       75.12       77.80      5.24 o
  -1  -9   2       15.31       16.86      1.21 o
   0  -9   2        7.18        7.70      1.24 o
   1  -9   2       30.08       29.90      3.23 o
   2  -9   2       10.37       11.66      1.51 o
   3  -9   2        1.30        1.99      1.33 o
  -5  -8   2        2.95        5.13      1.44 o
  -4  -8   2        7.13        8.53      1.05 o
  -3  -8   2      124.38      119.94      2.78 o
  -2  -8   2        0.39        2.46      1.31 o
  -1  -8   2        0.01       -1.02      1.13 o
   0  -8   2        4.81        5.17      1.00 o
   1  -8   2      121.75      130.55      6.27 o
   2  -8   2       34.97       34.68      3.92 o
   3  -8   2        9.05        7.96      1.33 o
   4  -8   2       23.01       19.15      1.30 o
  -5  -7   2        4.64        4.92      1.17 o
  -4  -7   2        1.21        1.12      1.18 o
  -3  -7   2      107.87       97.75      1.56 o
  -2  -7   2       30.99       27.71      2.69 o
  -1  -7   2       62.53       60.94      2.23 o
   0  -7   2      231.26      203.88      8.26 o
   1  -7   2       89.78       81.72      4.43 o
   2  -7   2        4.84        6.41      1.62 o
   3  -7   2        0.57        1.04      1.29 o
   4  -7   2       73.99       62.39      3.78 o
  -5  -6   2       11.71       11.52      1.00 o
  -4  -6   2       57.96       56.86      2.15 o
  -3  -6   2        0.99        1.26      0.94 o
  -2  -6   2        4.84        4.18      1.08 o
  -1  -6   2      364.13      386.77     13.38 o
   0  -6   2      453.27      472.23     24.43 o
   1  -6   2       66.68       65.85      4.18 o
   2  -6   2        0.05        2.20      1.60 o
   3  -6   2        6.52        6.58      1.29 o
   4  -6   2       24.04       20.24      1.20 o
   5  -6   2        1.15        1.79      1.41 o
  -5  -5   2        6.97        5.39      1.04 o
  -4  -5   2       72.27       57.93      2.02 o
  -3  -5   2       63.96       66.84      3.13 o
  -2  -5   2       54.14       52.87      1.32 o
  -1  -5   2      232.96      252.22      7.62 o
   0  -5   2      839.52      810.26     49.41 o
   1  -5   2        5.77        3.79      1.17 o
   2  -5   2      571.33      579.86      6.36 o
   3  -5   2      348.69      332.91     11.93 o
   4  -5   2        3.85        4.61      1.26 o
   5  -5   2        0.26        0.25      1.33 o
  -5  -4   2       10.83        7.78      1.27 o
  -4  -4   2        9.49       10.75      1.27 o
  -3  -4   2       52.93       51.95      1.49 o
  -2  -4   2      432.25      510.63     13.99 o
  -1  -4   2      637.04      750.94     17.24 o
   0  -4   2        1.08        1.52      1.17 o
   1  -4   2        5.09        5.30      1.04 o
   2  -4   2       17.80       22.80      1.37 o
   3  -4   2       42.54       45.95      1.26 o
   4  -4   2        0.79        1.26      1.02 o
   5  -4   2        0.28        2.48      1.24 o
  -5  -3   2       59.21       56.41      1.50 o
  -4  -3   2       41.56       46.70      2.96 o
  -3  -3   2        6.88        5.97      1.41 o
  -2  -3   2      262.58      295.65     11.75 o
  -1  -3   2     1104.93     1077.74     28.22 o
   0  -3   2      579.74      589.29     28.90 o
   1  -3   2     3451.49     3197.97     58.93 o
   2  -3   2      896.78      954.08     14.77 o
   3  -3   2       53.56       50.58      1.37 o
   4  -3   2       10.18        9.77      0.94 o
   5  -3   2        0.37        2.10      1.30 o
  -5  -2   2        1.12        5.28      1.51 o
  -4  -2   2       19.81       23.84      1.49 o
  -3  -2   2      315.58      337.45     11.03 o
  -2  -2   2      318.35      322.96      3.38 o
  -1  -2   2        0.16        0.71      1.87 o
   0  -2   2     3688.22     3456.65    167.15 o
   1  -2   2      138.63      175.05      2.29 o
   2  -2   2      117.43      112.91      1.70 o
   3  -2   2        0.48        0.43      1.11 o
   4  -2   2        1.97        2.74      1.02 o
   5  -2   2        0.99        1.97      1.22 o
  -6  -1   2        4.85        5.44      1.32 o
  -5  -1   2        1.50        1.43      1.48 o
  -4  -1   2        5.87        3.77      1.94 o
  -3  -1   2       50.63       46.90      4.21 o
  -2  -1   2      320.84      308.99      2.84 o
  -1  -1   2       16.81       16.86      2.00 o
   0  -1   2      869.50      960.26     17.64 o
   1  -1   2      641.66      688.40     11.92 o
   2  -1   2        5.49        5.21      1.99 o
   3  -1   2       27.85       27.51      1.19 o
   4  -1   2       36.73       39.31      4.04 o
   5  -1   2        6.73        8.57      1.08 o
   6  -1   2        3.22        1.59      1.15 o
  -5   0   2        5.00        4.57      1.19 o
  -4   0   2      104.42       99.09      2.78 o
  -3   0   2        0.69        1.99      3.85 o
  -2   0   2      174.22      171.12      5.41 o
  -1   0   2      835.68      838.83      5.21 o
   0   0   2       21.44       23.93      3.00 o
   1   0   2      234.04      244.80      3.64 o
   2   0   2      128.79      140.67      2.18 o
   3   0   2      122.04      124.19      2.46 o
   4   0   2        0.66       -1.60      1.81 o
   5   0   2        3.98        7.78      1.56 o
   6   0   2        0.16        2.06      1.35 o
  -5   1   2        0.05       -0.01      2.14 o
  -4   1   2       64.22       64.21      3.02 o
  -3   1   2        5.37        9.92      1.89 o
  -2   1   2        1.73        0.99      1.03 o
  -1   1   2      316.07      351.33      7.08 o
   0   1   2       78.75       66.53      2.90 o
   1   1   2      760.58      827.18     28.51 o
   2   1   2       57.49       55.20      1.97 o
   3   1   2      141.07      129.61      1.85 o
   4   1   2       79.24       77.86      3.57 o
   5   1   2        8.05        6.90      1.25 o
   6   1   2        0.23        4.22      2.43 o
  -5   2   2       34.05       31.69      2.57 o
  -4   2   2       10.65       10.29      1.06 o
  -3   2   2       24.28       25.98      1.27 o
  -2   2   2       75.16       62.81      2.70 o
  -1   2   2      394.86      369.27      3.45 o
   0   2   2      448.86      397.09      4.40 o
   1   2   2     4056.35     3786.21     83.06 o
   2   2   2      937.47      905.45      9.83 o
   3   2   2      145.23      129.88      2.15 o
   4   2   2       31.20       29.66      1.53 o
   5   2   2        7.44        9.42      1.47 o
   6   2   2        8.20        7.94      1.28 o
  -5   3   2        2.46        5.44      1.28 o
  -4   3   2       31.91       33.13      1.96 o
  -3   3   2       14.35       16.88      1.11 o
  -2   3   2       44.64       42.49      1.78 o
  -1   3   2       10.30       12.95      1.67 o
   0   3   2       80.72       66.31      2.79 o
   1   3   2      350.69      320.72     12.39 o
   2   3   2        1.25       -0.10      1.18 o
   3   3   2        0.57        1.79      1.04 o
   4   3   2       16.35       16.08      1.76 o
   5   3   2        0.22        0.91      1.26 o
   6   3   2        3.23        4.11      1.08 o
  -5   4   2        0.35        1.10      1.30 o
  -4   4   2        2.48        3.02      2.39 o
  -3   4   2        0.02        1.16      1.60 o
  -2   4   2        9.27        7.34      1.54 o
  -1   4   2      144.34      150.12     12.03 o
   0   4   2      103.47       98.65     11.16 o
   1   4   2      533.45      533.35     27.91 o
   2   4   2       24.41       18.84      1.25 o
   3   4   2       55.43       54.04      2.14 o
   4   4   2      135.67      140.82      2.89 o
   5   4   2       44.88       48.10      1.91 o
   6   4   2        0.52        1.82      1.20 o
  -5   5   2        0.50        2.16      1.58 o
  -4   5   2        6.07        4.24      1.53 o
  -3   5   2       33.66       31.03      1.51 o
  -2   5   2        6.96        5.27      1.28 o
  -1   5   2       12.17       13.73      1.73 o
   0   5   2       86.91       85.11      8.04 o
   1   5   2       15.07       15.94      1.28 o
   2   5   2        0.03        5.09      1.83 o
   3   5   2        0.08       -0.19      0.98 o
   4   5   2        0.01        2.24      1.23 o
   5   5   2       12.65       14.35      1.61 o
  -4   6   2        5.62        6.42      1.00 o
  -3   6   2      107.83       97.30      4.07 o
  -2   6   2       62.49       55.43      2.77 o
  -1   6   2        0.05       -0.06      1.27 o
   0   6   2      102.90       99.49      5.59 o
   1   6   2        1.09        1.61      0.91 o
   2   6   2      205.99      213.54      6.34 o
   3   6   2      421.81      426.61     18.93 o
   4   6   2      174.93      172.59      5.31 o
   5   6   2        8.89        8.21      1.15 o
  -4   7   2        0.56        1.58      1.09 o
  -3   7   2        7.69        6.82      1.35 o
  -2   7   2        1.74        2.93      1.48 o
  -1   7   2       80.57       76.81      5.16 o
   0   7   2        5.59        6.87      1.23 o
   1   7   2       71.44       68.92      3.92 o
   2   7   2      149.00      145.93      4.55 o
   3   7   2        6.28        3.91      1.37 o
   4   7   2        0.09       -0.94      1.00 o
   5   7   2        0.27        1.70      1.07 o
  -4   8   2        4.61        4.78      1.20 o
  -3   8   2        4.80        6.93      1.82 o
  -2   8   2       24.47       23.29      1.82 o
  -1   8   2       10.13        7.70      1.56 o
   0   8   2       13.57       13.36      1.46 o
   1   8   2       43.12       39.04      2.97 o
   2   8   2      351.44      346.59     17.85 o
   3   8   2       49.66       48.42      5.00 o
   4   8   2       12.27        9.64      1.36 o
   5   8   2       15.40       17.43      1.31 o
  -3   9   2        0.01       -0.31      0.97 o
  -2   9   2        0.18       -2.24      1.12 o
  -1   9   2       16.17       16.39      1.09 o
   0   9   2       14.61       14.39      1.27 o
   1   9   2       91.34       87.51      4.04 o
   2   9   2       17.27       18.71      1.21 o
   3   9   2        0.09        1.40      1.32 o
   4   9   2        4.22        4.38      1.38 o
  -3  10   2        0.62       -0.01      1.56 o
  -2  10   2       36.12       38.98      3.87 o
  -1  10   2       35.82       38.71      2.13 o
   0  10   2       42.50       44.11      2.27 o
   1  10   2      251.58      247.69     13.50 o
   2  10   2        1.75        1.93      0.93 o
   3  10   2       35.80       32.48      2.16 o
   4  10   2       12.88       12.23      1.64 o
  -2  11   2        0.21        2.12      1.45 o
  -1  11   2        6.72        8.30      1.23 o
   0  11   2       36.94       41.63      2.14 o
   1  11   2       73.28       64.81      4.44 o
   2  11   2        5.37        4.25      1.10 o
   3  11   2        4.04        4.14      1.70 o
  -1  12   2       15.27       16.37      1.93 o
   0  12   2       79.41       74.19      2.91 o
   1  12   2        8.75       11.26      1.45 o
   2  12   2       12.31       13.68      1.50 o
   3  12   2        0.01        1.33      1.43 o
  -2 -12   3        0.50        2.91      1.48 o
  -1 -12   3       16.93       15.55      1.29 o
   0 -12   3        3.84        5.81      1.28 o
   1 -12   3        0.50        2.28      1.28 o
  -3 -11   3       30.17       30.50      1.40 o
  -2 -11   3       32.47       31.22      2.04 o
  -1 -11   3       67.39       66.04      3.25 o
   0 -11   3        2.84        3.42      1.20 o
   1 -11   3        0.15        0.01      1.17 o
   2 -11   3        3.06        4.15      1.44 o
  -3 -10   3       11.69        9.76      1.22 o
  -2 -10   3       19.34       17.80      1.43 o
  -1 -10   3       11.18        8.92      1.12 o
   0 -10   3        9.91       11.29      1.18 o
   1 -10   3        0.01       -1.31      1.10 o
   2 -10   3       12.37       10.88      1.47 o
   3 -10   3        2.60        3.45      1.43 o
  -4  -9   3       32.03       36.23      1.50 o
  -3  -9   3       77.25       73.85      1.70 o
  -2  -9   3      120.38      112.08      7.46 o
  -1  -9   3        2.35        1.29      1.20 o
   0  -9   3       20.06       20.71      1.10 o
   1  -9   3       70.33       66.12      2.42 o
   2  -9   3       65.23       56.40      2.28 o
   3  -9   3        5.61        6.67      1.46 o
  -4  -8   3       18.06       16.55      1.34 o
  -3  -8   3        3.77        4.62      1.13 o
  -2  -8   3       45.58       37.81      1.51 o
  -1  -8   3       69.67       66.38      3.33 o
   0  -8   3       13.98       16.04      1.07 o
   1  -8   3       28.76       30.63      1.97 o
   2  -8   3        0.01       -0.58      1.28 o
   3  -8   3        9.54        9.29      1.17 o
   4  -8   3       10.88       10.67      1.44 o
  -5  -7   3       17.63       19.13      1.26 o
  -4  -7   3      110.21      106.79      2.26 o
  -3  -7   3      138.43      129.33      4.82 o
  -2  -7   3       83.96       82.93      2.29 o
  -1  -7   3      138.56      120.04      6.98 o
   0  -7   3      389.27      366.79      8.16 o
   1  -7   3      164.04      164.44      7.86 o
   2  -7   3        1.25        1.36      1.43 o
   3  -7   3      112.28      106.40      2.21 o
   4  -7   3        7.53        8.54      1.35 o
  -5  -6   3       23.06       25.58      1.42 o
  -4  -6   3        7.33        8.91      1.26 o
  -3  -6   3        0.76        0.38      1.18 o
  -2  -6   3        6.86        6.58      1.11 o
  -1  -6   3      155.71      176.75     11.99 o
   0  -6   3      106.00      100.42      2.58 o
   1  -6   3        5.32        4.07      1.23 o
   2  -6   3        1.60        0.80      1.26 o
   3  -6   3        7.42        7.41      1.32 o
   4  -6   3        0.86        2.57      1.10 o
   5  -6   3        0.81        1.79      1.38 o
  -5  -5   3       14.42       14.50      1.37 o
  -4  -5   3       15.80       16.97      1.14 o
  -3  -5   3       21.60       18.94      1.01 o
  -2  -5   3        2.19        2.17      1.53 o
  -1  -5   3      711.28      766.46     20.36 o
   0  -5   3        7.55        8.41      1.10 o
   1  -5   3        3.03        5.51      1.17 o
   2  -5   3      180.05      199.68      3.56 o
   3  -5   3       20.34       20.52      1.29 o
   4  -5   3       12.26       15.04      1.78 o
   5  -5   3        1.75        2.21      1.35 o
  -5  -4   3        3.02        5.06      2.10 o
  -4  -4   3        4.58        5.38      1.10 o
  -3  -4   3        0.53        0.59      1.43 o
  -2  -4   3      214.62      266.31      2.19 o
  -1  -4   3       60.65       64.63      1.67 o
   0  -4   3        9.68       10.04      1.22 o
   1  -4   3       32.46       46.10      2.09 o
   2  -4   3       63.60       67.15      1.43 o
   3  -4   3       39.30       40.66      1.20 o
   4  -4   3       10.66       11.54      1.24 o
   5  -4   3        0.85        0.44      1.09 o
  -5  -3   3        1.13        3.65      2.21 o
  -4  -3   3        2.54        5.74      1.50 o
  -3  -3   3       10.15        7.39      1.13 o
  -2  -3   3     1014.78     1073.97      4.59 o
  -1  -3   3      272.68      231.20      3.05 o
   0  -3   3      344.82      373.35     28.47 o
   1  -3   3      378.48      388.43      4.84 o
   2  -3   3      241.68      231.24      4.46 o
   3  -3   3        0.02       -0.46      0.96 o
   4  -3   3       13.35       13.17      1.10 o
   5  -3   3        4.41        4.94      1.31 o
  -5  -2   3        0.93        1.04      1.59 o
  -4  -2   3        7.33        8.89      1.52 o
  -3  -2   3      332.30      338.20      4.86 o
  -2  -2   3       45.40       51.89      1.72 o
  -1  -2   3     2373.49     2508.19     20.19 o
   0  -2   3        0.39        0.24      2.02 o
   1  -2   3      154.89      153.17      2.60 o
   2  -2   3      137.56      145.66      1.94 o
   3  -2   3       18.38       20.76      1.51 o
   4  -2   3       25.19       26.45      2.35 o
   5  -2   3        1.71        3.24      1.06 o
  -5  -1   3        1.25        1.23      1.04 o
  -4  -1   3        8.33        9.10      1.35 o
  -3  -1   3      372.54      398.58     12.27 o
  -2  -1   3        0.61        1.63      2.05 o
  -1  -1   3        3.28        7.35      1.54 o
   0  -1   3        9.70       15.50      2.89 o
   1  -1   3       11.13        6.54      1.85 o
   2  -1   3       18.04       19.09      1.48 o
   3  -1   3       14.98       15.53      1.08 o
   4  -1   3        2.39        2.24      1.00 o
   5  -1   3        2.94        2.44      1.59 o
   6  -1   3        0.17        0.21      1.18 o
  -5   0   3        0.78        2.00      1.18 o
  -4   0   3       52.17       54.41      2.18 o
  -3   0   3        8.16        6.84      1.12 o
  -2   0   3      398.31      434.06     21.44 o
  -1   0   3        8.64       14.54      1.64 o
   0   0   3      852.84      786.15     61.65 o
   1   0   3      294.39      297.13      5.62 o
   2   0   3        8.05        7.36      1.28 o
   3   0   3        7.26        7.67      1.26 o
   4   0   3        9.53        8.72      1.23 o
   5   0   3        2.60        2.59      1.00 o
   6   0   3        8.28        7.12      1.57 o
  -5   1   3        2.00        4.03      1.08 o
  -4   1   3       48.18       51.15      3.17 o
  -3   1   3       18.88       23.85      1.27 o
  -2   1   3      108.50      112.75      1.82 o
  -1   1   3       33.04       42.12      2.11 o
   0   1   3     3369.99     2641.48    135.90 o
   1   1   3     2123.64     1901.36     82.64 o
   2   1   3       37.01       43.21      1.67 o
   3   1   3       37.16       33.67      1.39 o
   4   1   3        6.99        6.55      1.44 o
   5   1   3        1.38       -0.01      1.22 o
   6   1   3        2.36        4.31      1.38 o
  -5   2   3       21.31       18.17      1.38 o
  -4   2   3        2.62        2.88      1.16 o
  -3   2   3       71.19       69.12      3.65 o
  -2   2   3      139.39      155.46      3.01 o
  -1   2   3      155.16      144.18      2.22 o
   0   2   3      957.75      837.85     16.15 o
   1   2   3       82.68       63.69      3.40 o
   2   2   3      574.39      607.69     10.38 o
   3   2   3        0.82        1.70      1.31 o
   4   2   3        7.71        8.06      1.32 o
   5   2   3       89.86       89.22      1.57 o
   6   2   3       12.40       12.44      1.34 o
  -5   3   3        0.05        1.27      1.55 o
  -4   3   3        0.11        0.90      1.19 o
  -3   3   3        6.80        7.66      1.22 o
  -2   3   3      264.54      282.77      6.69 o
  -1   3   3      182.14      188.50      5.02 o
   0   3   3      601.74      524.06     15.93 o
   1   3   3      513.91      566.03     32.19 o
   2   3   3        2.58        5.02      2.63 o
   3   3   3        0.92        0.37      1.14 o
   4   3   3        8.74       10.04      1.12 o
   5   3   3       21.10       19.24      1.22 o
   6   3   3        2.51        3.97      1.53 o
  -5   4   3        0.92        1.29      1.29 o
  -4   4   3        0.14        1.77      1.18 o
  -3   4   3       55.67       55.90      1.48 o
  -2   4   3       48.29       54.85      1.52 o
  -1   4   3      512.56      513.44     43.54 o
   0   4   3       86.18       61.00      2.54 o
   1   4   3      614.67      597.83     37.77 o
   2   4   3      101.19       84.66      2.53 o
   3   4   3       23.96       27.67      1.40 o
   4   4   3      212.90      210.61      2.91 o
   5   4   3        5.93        4.11      1.37 o
   6   4   3        2.72        2.87      1.28 o
  -5   5   3        0.00        0.32      1.76 o
  -4   5   3        0.00        1.44      1.51 o
  -3   5   3       61.80       65.05      2.67 o
  -2   5   3       34.46       31.94      1.78 o
  -1   5   3       49.12       51.26      5.60 o
   0   5   3      388.09      384.21     22.33 o
   1   5   3      254.65      253.03     16.61 o
   2   5   3      206.22      190.85      8.52 o
   3   5   3       28.01       25.50      1.70 o
   4   5   3      260.73      268.21      8.23 o
   5   5   3        1.28        2.68      1.35 o
  -4   6   3       33.11       30.74      1.55 o
  -3   6   3        0.41       -0.34      1.27 o
  -2   6   3      106.11      108.80      6.95 o
  -1   6   3       31.57       30.90      2.16 o
   0   6   3      618.59      567.95     41.20 o
   1   6   3      238.02      207.28     16.91 o
   2   6   3      254.59      253.81      8.26 o
   3   6   3      806.27      767.57     36.70 o
   4   6   3        0.50        1.28      1.14 o
   5   6   3        8.07        9.98      1.34 o
  -4   7   3        7.69        6.39      1.37 o
  -3   7   3       11.43       12.70      1.32 o
  -2   7   3        8.82        7.52      1.28 o
  -1   7   3       31.06       35.13      3.11 o
   0   7   3       68.59       67.00      6.27 o
   1   7   3       70.07       69.40      5.79 o
   2   7   3       21.86       23.10      1.30 o
   3   7   3      416.71      402.99     17.95 o
   4   7   3        0.22       -1.53      1.24 o
   5   7   3       15.79       18.83      1.38 o
  -4   8   3        0.07        1.24      1.37 o
  -3   8   3        6.86        6.18      0.92 o
  -2   8   3        8.34        9.48      1.03 o
  -1   8   3      310.35      317.73     19.26 o
   0   8   3      199.65      198.84     10.69 o
   1   8   3      265.47      258.06     15.52 o
   2   8   3      601.37      601.04     26.39 o
   3   8   3       30.45       33.52      1.93 o
   4   8   3       12.79       11.35      1.17 o
   5   8   3        4.09        3.64      1.22 o
  -3   9   3        2.64        3.70      1.14 o
  -2   9   3        8.91        8.83      1.17 o
  -1   9   3        3.08        3.57      1.31 o
   0   9   3        2.32        3.44      1.44 o
   1   9   3       12.26       11.79      1.93 o
   2   9   3      370.68      324.93     16.04 o
   3   9   3        1.27        1.50      1.18 o
   4   9   3       39.90       39.06      2.29 o
  -3  10   3        5.38        6.46      1.26 o
  -2  10   3       42.44       43.14      4.13 o
  -1  10   3       25.93       27.45      1.85 o
   0  10   3       69.22       69.98      3.45 o
   1  10   3      131.47      126.53      6.74 o
   2  10   3       11.52       11.69      1.26 o
   3  10   3       27.72       30.86      1.47 o
   4  10   3        0.00        1.98      1.09 o
  -2  11   3        6.30        7.57      1.40 o
  -1  11   3        0.31        1.06      1.18 o
   0  11   3       21.31       17.67      1.29 o
   1  11   3       59.82       57.07      4.71 o
   2  11   3       16.59       15.52      1.45 o
   3  11   3        5.90        5.40      1.49 o
  -1  12   3       11.43        9.93      1.79 o
   0  12   3        2.28        1.20      1.11 o
   1  12   3        5.86        6.89      1.43 o
   2  12   3       10.94       11.51      1.54 o
   3  12   3        1.29        2.37      1.53 o
  -1 -12   4        9.12       12.69      2.36 o
   0 -12   4       13.53       16.83      1.20 o
  -3 -11   4       14.67       13.95      2.00 o
  -2 -11   4       67.33       68.54      4.50 o
  -1 -11   4       22.92       21.93      1.59 o
   0 -11   4        1.26        1.99      1.19 o
   1 -11   4        1.23        3.22      1.09 o
   2 -11   4       13.43       12.61      1.67 o
  -3 -10   4        0.06        0.60      1.18 o
  -2 -10   4        3.45        2.19      1.17 o
  -1 -10   4        0.51        1.24      1.35 o
   0 -10   4        3.31        4.72      1.19 o
   1 -10   4       11.41       10.06      1.02 o
   2 -10   4        8.80        8.08      1.59 o
   3 -10   4        0.18        0.84      1.25 o
  -4  -9   4        5.73        4.52      1.08 o
  -3  -9   4       35.00       31.01      2.17 o
  -2  -9   4        4.07        2.16      1.32 o
  -1  -9   4        0.11        1.15      1.13 o
   0  -9   4        1.35        1.07      0.91 o
   1  -9   4       94.82       92.11      4.25 o
   2  -9   4       10.03       10.46      1.21 o
   3  -9   4        1.22        0.06      1.17 o
  -4  -8   4        5.64        4.05      1.16 o
  -3  -8   4       36.24       32.63      1.64 o
  -2  -8   4        3.50        2.54      1.33 o
  -1  -8   4       15.35       17.73      2.44 o
   0  -8   4       27.37       27.21      1.09 o
   1  -8   4       31.20       35.49      2.10 o
   2  -8   4        1.70        4.08      1.67 o
   3  -8   4        9.66       11.92      1.32 o
   4  -8   4        5.05        5.81      1.47 o
  -5  -7   4       12.92       11.31      1.13 o
  -4  -7   4       32.69       28.01      1.24 o
  -3  -7   4        0.12       -0.52      1.24 o
  -2  -7   4       30.77       31.67      1.24 o
  -1  -7   4        8.01        9.45      2.09 o
   0  -7   4      554.36      558.03      9.69 o
   1  -7   4        0.30        1.17      1.21 o
   2  -7   4       94.61       86.09      6.46 o
   3  -7   4       14.46       15.73      1.55 o
   4  -7   4        0.05        2.33      1.29 o
  -5  -6   4        0.99        2.09      1.33 o
  -4  -6   4       26.56       23.97      1.41 o
  -3  -6   4       23.12       28.52      1.32 o
  -2  -6   4       12.36       11.32      1.30 o
  -1  -6   4      212.02      219.66      9.26 o
   0  -6   4       34.64       41.45      1.43 o
   1  -6   4        1.09       -0.01      1.41 o
   2  -6   4        7.02        7.09      1.37 o
   3  -6   4       11.32       12.82      1.28 o
   4  -6   4        0.60        0.19      1.22 o
   5  -6   4        1.33        2.30      1.42 o
  -5  -5   4       26.26       24.96      1.47 o
  -4  -5   4        0.06        1.24      2.59 o
  -3  -5   4       26.58       26.22      1.14 o
  -2  -5   4        0.17        0.73      1.03 o
  -1  -5   4      473.55      504.94     17.14 o
   0  -5   4        0.60        0.46      1.55 o
   1  -5   4      198.12      224.50      8.79 o
   2  -5   4       82.71       82.01      1.87 o
   3  -5   4       19.64       21.94      1.20 o
   4  -5   4        0.21        2.50      1.22 o
   5  -5   4        0.23        2.25      1.40 o
  -5  -4   4        0.00        0.78      1.13 o
  -4  -4   4       12.23       14.83      1.60 o
  -3  -4   4       30.69       22.96      4.03 o
  -2  -4   4        4.47        7.45      1.78 o
  -1  -4   4      364.79      395.34      2.94 o
   0  -4   4       46.16       60.71      4.58 o
   1  -4   4       27.00       26.38      1.24 o
   2  -4   4        0.11       -0.18      0.88 o
   3  -4   4        5.53        4.75      1.19 o
   4  -4   4       37.45       37.11      1.58 o
   5  -4   4        0.21        0.68      1.33 o
  -5  -3   4        0.03        1.58      1.50 o
  -4  -3   4       77.31       69.65      2.45 o
  -3  -3   4       19.49       17.30      1.52 o
  -2  -3   4      971.28     1005.93     29.56 o
  -1  -3   4      317.54      297.00     11.00 o
   0  -3   4       96.85       99.28      6.03 o
   1  -3   4      802.19      821.13      9.90 o
   2  -3   4        9.16       10.34      1.07 o
   3  -3   4      110.58      114.56      1.91 o
   4  -3   4        3.20        3.20      1.00 o
   5  -3   4        2.06        3.52      1.08 o
  -5  -2   4       16.82       14.69      1.78 o
  -4  -2   4        0.70        1.15      1.19 o
  -3  -2   4        0.05        0.91      1.38 o
  -2  -2   4       11.66       13.82      2.05 o
  -1  -2   4       23.07       17.40      1.42 o
   0  -2   4      441.18      419.69      8.52 o
   1  -2   4      103.20      104.45      2.37 o
   2  -2   4       28.41       24.94      1.42 o
   3  -2   4       11.05       12.37      1.13 o
   4  -2   4        6.84        8.26      1.55 o
   5  -2   4        2.69        4.12      1.07 o
  -5  -1   4       16.72       15.45      1.62 o
  -4  -1   4       73.97       72.34      7.22 o
  -3  -1   4      329.48      330.70     13.72 o
  -2  -1   4      229.10      235.86      6.84 o
  -1  -1   4      127.67      136.11      2.47 o
   0  -1   4      426.00      445.76     42.31 o
   1  -1   4       77.15       78.11      2.49 o
   2  -1   4      355.32      396.31      5.03 o
   3  -1   4        3.85        2.77      0.97 o
   4  -1   4       72.24       62.68      1.27 o
   5  -1   4        1.09        3.07      1.11 o
   6  -1   4        0.01       -0.09      1.52 o
  -5   0   4        1.01        1.95      1.24 o
  -4   0   4       49.29       48.75      1.42 o
  -3   0   4       84.96       94.77      8.61 o
  -2   0   4       43.94       42.51      1.29 o
  -1   0   4      670.12      703.36      4.72 o
   0   0   4     2152.25     1955.99    208.10 o
   1   0   4      967.04      928.62     59.00 o
   2   0   4        0.05        0.29      1.37 o
   3   0   4      409.95      454.59      8.97 o
   4   0   4       18.48       22.56      1.45 o
   5   0   4        0.00       -0.42      1.41 o
   6   0   4        9.09        9.34      1.80 o
  -5   1   4        3.33        3.99      1.51 o
  -4   1   4       13.03       12.89      1.50 o
  -3   1   4       88.53       80.46      3.35 o
  -2   1   4      404.54      405.76     12.81 o
  -1   1   4     1712.06     1965.67     28.10 o
   0   1   4      114.54      111.19      7.45 o
   1   1   4      903.02      855.04     46.57 o
   2   1   4        0.47        1.04      1.26 o
   3   1   4      159.78      165.62      2.04 o
   4   1   4       99.38       93.34      4.17 o
   5   1   4       22.62       22.02      1.29 o
   6   1   4       70.97       69.46      1.98 o
  -5   2   4       10.59       11.26      1.58 o
  -4   2   4       41.07       36.57      1.21 o
  -3   2   4        5.44        5.53      1.36 o
  -2   2   4      141.76      148.28      2.10 o
  -1   2   4      295.28      320.71     10.30 o
   0   2   4     1366.54     1188.43     70.95 o
   1   2   4     1549.02     1337.62     73.30 o
   2   2   4     1486.64     1600.24     57.62 o
   3   2   4      115.49      131.16      5.62 o
   4   2   4       46.61       51.46      1.49 o
   5   2   4       44.04       51.80      1.80 o
   6   2   4        7.32        5.69      1.38 o
  -5   3   4        3.20        3.86      1.35 o
  -4   3   4        2.33        3.84      3.04 o
  -3   3   4        0.33        4.33      1.39 o
  -2   3   4      863.95      945.59      5.87 o
  -1   3   4       68.84       54.86      4.75 o
   0   3   4      338.36      277.37     13.38 o
   1   3   4      300.53      280.27     15.72 o
   2   3   4      162.14      213.23      6.79 o
   3   3   4      188.43      184.46      4.61 o
   4   3   4      104.19       97.28      1.62 o
   5   3   4      270.88      269.62      5.10 o
   6   3   4        2.70        2.15      1.69 o
  -5   4   4        9.54        8.73      1.99 o
  -4   4   4       13.05       12.24      1.34 o
  -3   4   4      218.21      194.23      2.64 o
  -2   4   4        1.63        4.29      1.63 o
  -1   4   4      765.12      682.95     87.78 o
   0   4   4      938.73      809.35     50.41 o
   1   4   4      488.92      510.99     29.29 o
   2   4   4      149.09      146.24      8.00 o
   3   4   4       82.74       83.28      1.46 o
   4   4   4      158.15      153.30      1.77 o
   5   4   4       16.79       12.80      1.23 o
   6   4   4        1.12        2.56      1.73 o
  -5   5   4        0.12       -0.31      1.53 o
  -4   5   4        0.04        0.76      1.09 o
  -3   5   4       39.41       47.77      2.66 o
  -2   5   4        0.07       -0.25      1.28 o
  -1   5   4        1.81        5.85      1.37 o
   0   5   4       21.16       18.15      1.97 o
   1   5   4      264.02      259.70     20.64 o
   2   5   4      228.69      222.82      7.65 o
   3   5   4      184.96      175.17      6.19 o
   4   5   4      254.85      246.29      6.24 o
   5   5   4        0.39        0.13      1.14 o
  -4   6   4        9.40        7.75      1.42 o
  -3   6   4        0.34        2.52      1.59 o
  -2   6   4       37.16       40.72      6.99 o
  -1   6   4      117.44      109.16     12.14 o
   0   6   4      100.44      115.02      5.76 o
   1   6   4        5.55        3.97      1.35 o
   2   6   4       88.56       88.46      5.42 o
   3   6   4       68.98       63.82      1.95 o
   4   6   4       17.53       16.32      1.31 o
   5   6   4       13.52       14.02      1.60 o
  -4   7   4        7.37        4.52      1.37 o
  -3   7   4        0.17       -0.68      1.62 o
  -2   7   4       33.35       32.51      4.00 o
  -1   7   4      149.87      142.03      9.42 o
   0   7   4      225.39      225.67     10.64 o
   1   7   4      109.53      114.85      8.16 o
   2   7   4      138.57      130.92     12.76 o
   3   7   4       69.80       62.68      2.52 o
   4   7   4       11.88       12.38      1.31 o
   5   7   4        0.35       -0.08      0.99 o
  -4   8   4        0.00        0.80      1.41 o
  -3   8   4       12.80       13.44      1.32 o
  -2   8   4      130.58      128.75      7.57 o
  -1   8   4       69.90       67.19      3.32 o
   0   8   4        1.72        2.30      1.14 o
   1   8   4       27.26       32.02      2.85 o
   2   8   4        7.63        7.97      1.14 o
   3   8   4        5.49        7.09      1.05 o
   4   8   4       10.99       11.95      2.89 o
   5   8   4        5.40        5.97      1.25 o
  -3   9   4        0.18        1.30      1.78 o
  -2   9   4       14.04       14.56      2.12 o
  -1   9   4       18.03       19.83      1.11 o
   0   9   4        1.23        4.85      1.17 o
   1   9   4       98.08       92.65      7.04 o
   2   9   4        0.61        1.41      1.31 o
   3   9   4       24.51       23.79      1.46 o
   4   9   4        5.33        6.14      1.27 o
  -3  10   4       11.93       12.92      1.83 o
  -2  10   4        2.10        3.85      1.39 o
  -1  10   4        7.64        8.00      1.14 o
   0  10   4        0.03        0.29      1.45 o
   1  10   4       29.10       26.48      1.49 o
   2  10   4        0.23        0.26      1.09 o
   3  10   4        2.56        2.29      1.46 o
   4  10   4        6.92        3.92      3.42 o
  -2  11   4        1.37        1.35      1.56 o
  -1  11   4        5.48        6.15      1.17 o
   0  11   4       54.76       55.35      2.70 o
   1  11   4        2.51        1.52      0.97 o
   2  11   4        3.13        2.82      1.85 o
   3  11   4        2.44        1.77      1.11 o
  -1  12   4        4.19        3.34      1.41 o
   0  12   4        0.08        1.25      0.99 o
   1  12   4       20.40       21.69      1.60 o
   2  12   4        8.22       10.65      1.76 o
   0 -12   5        0.08        1.43      1.67 o
  -2 -11   5       21.98       18.84      1.37 o
  -1 -11   5        3.14        4.77      1.40 o
   0 -11   5        7.22        6.23      1.54 o
   1 -11   5        0.04        1.65      1.01 o
  -3 -10   5        5.36        5.40      1.24 o
  -2 -10   5       42.01       47.19      1.74 o
  -1 -10   5        0.17        0.37      1.25 o
   0 -10   5        8.13        8.00      1.24 o
   1 -10   5        0.71        0.92      1.16 o
   2 -10   5       14.72       13.15      1.41 o
  -4  -9   5       10.31       10.90      1.44 o
  -3  -9   5       48.57       50.24      1.64 o
  -2  -9   5        6.00        7.03      1.15 o
  -1  -9   5       87.81       86.44      5.27 o
   0  -9   5        8.42        8.32      1.23 o
   1  -9   5       35.23       35.11      1.43 o
   2  -9   5        0.15        0.48      1.24 o
   3  -9   5        2.08        1.68      1.22 o
  -4  -8   5        0.64        1.14      1.38 o
  -3  -8   5       12.39       12.14      1.16 o
  -2  -8   5       14.52       12.72      1.17 o
  -1  -8   5       42.52       41.40      2.58 o
   0  -8   5        3.03        2.90      1.26 o
   1  -8   5       73.96       75.02      1.53 o
   2  -8   5       30.31       30.54      1.29 o
   3  -8   5        0.02        1.63      1.47 o
   4  -8   5        4.24        4.76      1.40 o
  -4  -7   5       38.88       41.82      1.36 o
  -3  -7   5       14.30       17.56      1.26 o
  -2  -7   5      167.43      169.56      5.45 o
  -1  -7   5       88.93       89.45      6.12 o
   0  -7   5       45.79       49.58      1.83 o
   1  -7   5       44.92       43.47      1.30 o
   2  -7   5        3.37        4.79      1.19 o
   3  -7   5       13.03       12.36      1.47 o
   4  -7   5        1.18        2.69      1.37 o
  -5  -6   5        0.26        1.87      1.36 o
  -4  -6   5        0.63       -0.27      1.05 o
  -3  -6   5       30.48       31.43      1.35 o
  -2  -6   5        6.48        4.05      1.10 o
  -1  -6   5        9.24        8.89      1.10 o
   0  -6   5      150.49      151.08      3.84 o
   1  -6   5      118.07      120.65      1.87 o
   2  -6   5       10.89       13.90      1.24 o
   3  -6   5        1.82        1.73      1.24 o
   4  -6   5        0.01        1.04      1.29 o
  -5  -5   5       12.19       14.77      1.38 o
  -4  -5   5        2.54        3.73      1.11 o
  -3  -5   5       86.81       85.31      1.65 o
  -2  -5   5       36.65       31.00      1.31 o
  -1  -5   5      217.64      224.60      3.11 o
   0  -5   5      469.19      491.41     52.23 o
   1  -5   5       27.71       25.08      1.43 o
   2  -5   5      268.36      274.30      2.17 o
   3  -5   5       19.91       20.20      1.33 o
   4  -5   5        6.48        7.21      1.27 o
   5  -5   5        0.09        1.12      1.42 o
  -5  -4   5        0.38        2.51      1.59 o
  -4  -4   5       31.34       31.39      1.21 o
  -3  -4   5        1.64        2.54      1.40 o
  -2  -4   5        0.87        2.27      1.17 o
  -1  -4   5       60.42       66.78      1.58 o
   0  -4   5       89.36       81.93      2.70 o
   1  -4   5      783.74      791.65      5.49 o
   2  -4   5       40.19       40.00      1.18 o
   3  -4   5        0.72        1.57      1.17 o
   4  -4   5        0.25        1.30      1.32 o
   5  -4   5        7.65        5.76      1.19 o
  -5  -3   5        0.20        0.84      1.10 o
  -4  -3   5        1.61        2.19      2.05 o
  -3  -3   5        4.99        4.16      1.03 o
  -2  -3   5      145.08      140.93      2.27 o
  -1  -3   5      501.96      562.07      6.98 o
   0  -3   5        2.98        0.70      1.44 o
   1  -3   5      495.31      536.04      5.20 o
   2  -3   5       44.49       58.17      1.33 o
   3  -3   5       25.70       25.75      1.28 o
   4  -3   5       10.18       11.98      1.15 o
   5  -3   5       28.08       26.19      1.27 o
  -5  -2   5        0.04       -0.08      1.49 o
  -4  -2   5       11.33       14.88      1.27 o
  -3  -2   5       25.20       25.82      1.77 o
  -2  -2   5      112.60      117.66      5.79 o
  -1  -2   5      178.97      228.01      2.83 o
   0  -2   5     1358.47     1355.24    129.57 o
   1  -2   5      524.01      555.09     43.71 o
   2  -2   5        3.35        2.42      1.36 o
   3  -2   5       12.06        9.04      1.24 o
   4  -2   5       71.38       75.25      2.46 o
   5  -2   5        6.41        7.70      1.16 o
  -5  -1   5        0.54        0.00      2.25 o
  -4  -1   5        1.96        5.63      2.48 o
  -3  -1   5       98.20      111.01      8.89 o
  -2  -1   5      232.80      219.97      7.93 o
  -1  -1   5       34.09       43.09      1.93 o
   0  -1   5     2652.32     2587.35    362.39 o
   1  -1   5       46.77       44.83      2.87 o
   2  -1   5      366.74      336.51      6.51 o
   3  -1   5      258.99      256.47      3.88 o
   4  -1   5       65.52       65.85      1.61 o
   5  -1   5        9.71        8.48      1.14 o
  -5   0   5        0.82        2.41      1.51 o
  -4   0   5       19.53       18.62      1.32 o
  -3   0   5       75.99       77.77      3.48 o
  -2   0   5      285.04      294.75      2.42 o
  -1   0   5      382.77      477.74      3.79 o
   0   0   5       10.46       10.16      2.57 o
   1   0   5       92.38       84.37      8.69 o
   2   0   5      286.21      315.58     10.46 o
   3   0   5       98.33      110.97      2.67 o
   4   0   5        0.06        1.94      1.20 o
   5   0   5        1.26        2.25      1.26 o
   6   0   5        1.06        2.53      1.66 o
  -5   1   5        0.06       -0.23      1.22 o
  -4   1   5       70.68       75.12      5.68 o
  -3   1   5        3.46        3.47      1.08 o
  -2   1   5       35.06       40.42      1.98 o
  -1   1   5      868.95      955.45     38.97 o
   0   1   5      155.27      136.49     11.14 o
   1   1   5      288.00      273.35     13.75 o
   2   1   5      388.02      424.48     15.19 o
   3   1   5      243.53      269.24     16.19 o
   4   1   5        8.82       10.89      1.50 o
   5   1   5       25.83       25.86      1.41 o
   6   1   5       12.09       11.91      1.26 o
  -5   2   5        6.99        6.44      1.29 o
  -4   2   5        0.82        0.57      2.00 o
  -3   2   5        7.59        7.36      2.24 o
  -2   2   5        0.07       -0.09      1.11 o
  -1   2   5      218.06      237.85     10.84 o
   0   2   5      199.35      173.17     15.94 o
   1   2   5      314.65      326.92     20.72 o
   2   2   5       33.92       23.32      1.58 o
   3   2   5       37.48       45.66      2.40 o
   4   2   5       19.19       18.48      1.65 o
   5   2   5       22.93       23.53      1.25 o
   6   2   5        8.13        6.61      1.50 o
  -5   3   5       34.54       31.90      1.89 o
  -4   3   5       23.13       23.55      1.25 o
  -3   3   5      146.88      149.50      2.01 o
  -2   3   5      264.02      280.86      2.56 o
  -1   3   5      273.74      270.15     27.40 o
   0   3   5       63.18       62.57      4.88 o
   1   3   5     1360.39     1252.25     72.46 o
   2   3   5      831.63      796.76     45.38 o
   3   3   5      106.36      104.51      5.05 o
   4   3   5      143.97      151.77      1.90 o
   5   3   5        4.52        4.14      1.32 o
   6   3   5        1.06        1.76      1.76 o
  -5   4   5        1.36        3.36      1.83 o
  -4   4   5       26.92       23.33      1.61 o
  -3   4   5        6.83        9.90      2.35 o
  -2   4   5        0.51        0.06      3.05 o
  -1   4   5      161.06      157.61     12.40 o
   0   4   5      226.18      207.76     14.37 o
   1   4   5        6.58        8.46      1.27 o
   2   4   5       59.70       70.42      3.54 o
   3   4   5        0.25        4.23      1.67 o
   4   4   5       83.12       94.16      3.74 o
   5   4   5        5.92        7.83      1.35 o
   6   4   5        1.14        3.24      1.75 o
  -4   5   5       24.27       21.48      1.38 o
  -3   5   5       10.06        9.75      1.29 o
  -2   5   5        0.36        1.04      1.30 o
  -1   5   5       17.93       17.68      1.63 o
   0   5   5      413.59      400.93     27.52 o
   1   5   5      308.93      308.53     20.13 o
   2   5   5      109.19       95.77      3.65 o
   3   5   5      150.27      142.48      4.90 o
   4   5   5        2.63        3.42      1.61 o
   5   5   5        0.12        0.93      1.27 o
  -4   6   5        7.76        6.04      2.28 o
  -3   6   5       12.10       11.83      1.34 o
  -2   6   5        0.25        1.74      1.70 o
  -1   6   5       68.31       77.92     10.01 o
   0   6   5       20.30       23.76      1.46 o
   1   6   5        0.04        1.16      1.31 o
   2   6   5       11.70        9.80      1.45 o
   3   6   5       88.45       82.61      3.74 o
   4   6   5        0.18        1.19      2.44 o
   5   6   5        0.65        0.39      1.31 o
  -4   7   5        0.31        0.95      1.22 o
  -3   7   5        9.26       10.06      2.64 o
  -2   7   5       47.68       41.60      4.04 o
  -1   7   5      146.78      150.90     10.30 o
   0   7   5       25.09       26.80      2.22 o
   1   7   5       21.56       16.83      2.36 o
   2   7   5      117.43      110.66      6.46 o
   3   7   5       13.19       14.23      1.54 o
   4   7   5       20.70       25.86      1.65 o
   5   7   5        3.39        5.89      1.62 o
  -3   8   5       10.98       11.31      1.81 o
  -2   8   5       47.63       44.29      5.64 o
  -1   8   5        0.45        2.02      1.18 o
   0   8   5       28.76       29.13      2.12 o
   1   8   5       22.69       23.50      1.53 o
   2   8   5       11.19       12.30      1.34 o
   3   8   5       59.88       55.65      4.84 o
   4   8   5       32.29       30.68      1.79 o
   5   8   5        5.66        6.82      1.42 o
  -3   9   5        3.21        2.35      1.07 o
  -2   9   5        8.68        8.69      1.35 o
  -1   9   5       35.03       38.46      2.69 o
   0   9   5        1.95        2.21      2.19 o
   1   9   5        2.29        1.97      1.17 o
   2   9   5        1.38        1.67      1.20 o
   3   9   5        8.90       11.20      1.79 o
   4   9   5        5.51        5.96      3.79 o
  -2  10   5        3.76        3.16      1.03 o
  -1  10   5        1.17        0.41      1.02 o
   0  10   5        0.15        0.16      1.24 o
   1  10   5       33.66       33.91      1.23 o
   2  10   5       60.83       56.59      2.80 o
   3  10   5       39.18       45.82      1.93 o
   4  10   5        7.85        8.02      1.31 o
  -2  11   5        4.96        7.26      1.28 o
  -1  11   5        7.70       10.93      1.20 o
   0  11   5        0.20        1.14      1.19 o
   1  11   5        2.06        2.38      0.99 o
   2  11   5        1.24        3.55      1.24 o
   3  11   5        6.35        4.33      1.31 o
  -1  12   5        0.58        2.79      1.21 o
   0  12   5       28.51       31.54      2.27 o
   1  12   5       23.69       26.09      2.34 o
   2  12   5       17.93       18.17      1.49 o
  -2 -11   6        1.39        2.78      1.32 o
  -1 -11   6        0.23        1.03      1.58 o
   0 -11   6       15.61       13.05      1.80 o
   1 -11   6        1.09        3.09      1.67 o
  -3 -10   6        5.78        6.55      1.26 o
  -2 -10   6       31.79       30.63      2.13 o
  -1 -10   6        0.06        1.24      1.51 o
   0 -10   6        8.28       13.43      1.87 o
   1 -10   6        1.87        2.05      1.64 o
   2 -10   6        1.78        2.32      2.50 o
  -3  -9   6       12.06       11.11      1.42 o
  -2  -9   6        2.23        2.60      1.14 o
  -1  -9   6       24.87       26.98      1.63 o
   0  -9   6        2.58        3.01      1.77 o
   1  -9   6        0.01       -2.19      2.19 o
   2  -9   6       18.23       17.87      1.30 o
   3  -9   6        0.39        1.40      1.33 o
  -4  -8   6        8.96        9.16      1.20 o
  -3  -8   6       22.58       26.27      3.08 o
  -2  -8   6        0.34        0.30      1.04 o
  -1  -8   6        4.03        4.05      1.40 o
   0  -8   6       10.85        9.43      2.22 o
   1  -8   6        1.31        2.35      2.14 o
   2  -8   6        3.10        2.62      1.31 o
   3  -8   6        2.47        1.49      1.59 o
  -4  -7   6       12.60       12.13      1.39 o
  -3  -7   6        0.01        0.37      0.98 o
  -2  -7   6        1.34        2.98      1.28 o
  -1  -7   6       62.51       58.15      3.50 o
   0  -7   6        4.25        1.51      2.17 o
   1  -7   6       25.02       29.70      2.17 o
   2  -7   6        9.42        7.76      1.32 o
   3  -7   6       67.94       63.64      3.58 o
   4  -7   6        0.51        0.40      1.39 o
  -4  -6   6       29.76       26.61      1.38 o
  -3  -6   6        6.10        4.99      1.24 o
  -2  -6   6        9.54       10.47      1.72 o
  -1  -6   6        8.72       10.16      1.39 o
   0  -6   6       63.97       60.73      2.54 o
   1  -6   6       39.65       34.23      2.31 o
   2  -6   6       48.82       40.92      2.86 o
   3  -6   6       27.69       26.80      1.55 o
   4  -6   6        2.91        3.72      1.31 o
  -5  -5   6       15.94       15.46      1.38 o
  -4  -5   6       19.79       21.83      2.91 o
  -3  -5   6       10.80       11.61      1.64 o
  -2  -5   6       13.79       17.45      1.26 o
  -1  -5   6      141.56      141.70      5.51 o
   0  -5   6      202.09      196.99      3.21 o
   1  -5   6      357.54      347.15      3.58 o
   2  -5   6      138.35      134.72      2.27 o
   3  -5   6        2.56        3.37      1.31 o
   4  -5   6        3.11        3.07      1.29 o
   5  -5   6        3.57        6.43      1.45 o
  -5  -4   6        0.08        1.28      1.60 o
  -4  -4   6        3.44        5.73      2.91 o
  -3  -4   6        0.94        1.95      1.41 o
  -2  -4   6       12.12       11.60      1.44 o
  -1  -4   6      181.30      197.52      6.69 o
   0  -4   6       49.91       54.91      2.47 o
   1  -4   6      134.20      134.01      3.12 o
   2  -4   6       53.02       62.20      1.35 o
   3  -4   6        5.88        5.72      1.29 o
   4  -4   6        3.05        2.46      1.29 o
   5  -4   6        0.08        0.02      1.46 o
  -5  -3   6        3.18        4.68      1.34 o
  -4  -3   6       25.75       21.53      3.85 o
  -3  -3   6      101.93      112.94      2.02 o
  -2  -3   6      500.61      535.42     19.97 o
  -1  -3   6      233.15      252.58      2.91 o
   0  -3   6      329.24      333.00     18.80 o
   1  -3   6       77.46       80.12      2.75 o
   2  -3   6       28.92       28.16      2.21 o
   3  -3   6       27.17       26.00      1.67 o
   4  -3   6       95.17      102.99      1.90 o
   5  -3   6       18.86       17.70      1.32 o
  -5  -2   6        5.92        6.79      1.78 o
  -4  -2   6       24.60       27.52      1.59 o
  -3  -2   6        0.79        1.29      1.70 o
  -2  -2   6      180.57      175.87      8.37 o
  -1  -2   6       32.50       38.41      1.81 o
   0  -2   6      517.39      538.88     85.77 o
   1  -2   6      507.48      518.30     35.43 o
   2  -2   6      295.37      278.80      4.57 o
   3  -2   6        0.31        1.35      1.48 o
   4  -2   6        8.57        7.95      1.28 o
   5  -2   6       20.72       16.73      2.42 o
  -5  -1   6        9.44        6.67      1.70 o
  -4  -1   6      150.41      154.56      6.75 o
  -3  -1   6      676.24      698.28     28.24 o
  -2  -1   6      224.61      231.99      9.16 o
  -1  -1   6     1642.06     1833.62      9.05 o
   0  -1   6      463.79      473.51     67.96 o
   1  -1   6       66.40       47.57      4.78 o
   2  -1   6      365.36      369.52      9.40 o
   3  -1   6      410.15      405.82      3.03 o
   4  -1   6       93.47      101.47      2.43 o
   5  -1   6        2.89        3.52      1.55 o
  -5   0   6       22.12       21.31      1.67 o
  -4   0   6        3.96        3.65      1.23 o
  -3   0   6       12.26       11.77      1.96 o
  -2   0   6       22.33       19.36      1.54 o
  -1   0   6      378.15      484.48      7.01 o
   0   0   6      610.23      661.78     86.81 o
   1   0   6        3.23        4.05      2.30 o
   2   0   6       32.30       37.89      1.73 o
   3   0   6       12.05       15.79      1.42 o
   4   0   6        6.87        6.08      1.20 o
   5   0   6        4.96        4.14      1.58 o
  -5   1   6       60.05       57.94      1.39 o
  -4   1   6       72.87       73.09      2.04 o
  -3   1   6      150.46      144.23      5.59 o
  -2   1   6      607.35      650.32      3.71 o
  -1   1   6      370.97      375.07     19.81 o
   0   1   6       75.36       54.14      6.10 o
   1   1   6       28.68       24.67      2.04 o
   2   1   6      655.00      673.25     39.40 o
   3   1   6       32.50       34.27      1.77 o
   4   1   6        5.56        4.74      1.04 o
   5   1   6       26.81       29.11      1.41 o
   6   1   6        0.12        3.23      1.68 o
  -5   2   6        3.95        4.13      1.33 o
  -4   2   6        5.10        3.80      1.15 o
  -3   2   6        7.53        7.53      1.25 o
  -2   2   6       66.03       85.81      2.61 o
  -1   2   6        0.14        1.33      1.44 o
   0   2   6       13.61       11.98      3.68 o
   1   2   6       50.84       49.08      2.55 o
   2   2   6      212.87      218.28     11.73 o
   3   2   6       11.79       13.44      1.40 o
   4   2   6        0.91        0.96      1.24 o
   5   2   6       16.35       16.34      2.36 o
   6   2   6        0.04       -2.28      1.42 o
  -5   3   6        3.41        2.37      2.26 o
  -4   3   6       12.65       13.53      1.51 o
  -3   3   6       33.79       37.73      2.12 o
  -2   3   6       42.03       37.01      1.77 o
  -1   3   6        1.16        1.79      1.43 o
   0   3   6      180.50      172.85     14.09 o
   1   3   6     1054.01      923.28     26.69 o
   2   3   6       72.59       57.80      2.79 o
   3   3   6       74.23       72.32      5.72 o
   4   3   6       25.26       26.51      1.47 o
   5   3   6        8.99        8.38      1.17 o
   6   3   6        7.06        6.13      1.75 o
  -4   4   6        0.21        3.27      1.75 o
  -3   4   6        0.84        0.50      1.54 o
  -2   4   6       22.09       22.46      3.01 o
  -1   4   6       15.64       14.50      1.74 o
   0   4   6       18.87       18.18      1.81 o
   1   4   6      156.67      169.15      3.80 o
   2   4   6      226.79      214.08     13.28 o
   3   4   6       11.77       13.14      1.37 o
   4   4   6        1.13        1.66      2.19 o
   5   4   6       10.70       13.90      4.44 o
  -4   5   6        1.07       -0.90      1.30 o
  -3   5   6       22.31       21.13      1.60 o
  -2   5   6       14.19       12.89      1.49 o
  -1   5   6      116.21      106.01     11.74 o
   0   5   6      660.37      571.49     61.28 o
   1   5   6        0.65        0.58      1.67 o
   2   5   6       18.08       15.25      2.23 o
   3   5   6        3.74        2.96      1.29 o
   4   5   6       11.44       11.94      1.98 o
   5   5   6       12.38        9.38      1.65 o
  -4   6   6        0.28        2.54      1.71 o
  -3   6   6        8.71        8.96      1.31 o
  -2   6   6       35.02       35.88      5.35 o
  -1   6   6       67.15       57.90      9.53 o
   0   6   6       11.32        8.90      5.21 o
   1   6   6      249.13      238.96     18.20 o
   2   6   6       11.12        8.39      1.29 o
   3   6   6        4.12        3.61      1.37 o
   4   6   6        3.65        3.46      1.78 o
   5   6   6       11.05       11.80      1.41 o
  -4   7   6        6.04        8.26      1.97 o
  -3   7   6        5.67        6.57      1.71 o
  -2   7   6       19.01       16.32      4.52 o
  -1   7   6      129.06      132.34     22.48 o
   0   7   6       14.14       19.68      1.71 o
   1   7   6       83.94       72.91      4.28 o
   2   7   6        0.87        0.88      3.19 o
   3   7   6       60.50       58.43      2.54 o
   4   7   6       23.18       18.87      1.41 o
   5   7   6        4.84        3.86      1.65 o
  -3   8   6        3.92        5.66      1.76 o
  -2   8   6       40.65       39.66      2.49 o
  -1   8   6        0.01        1.48      1.01 o
   0   8   6       67.45       62.30      5.49 o
   1   8   6        3.53        5.62      1.14 o
   2   8   6        3.80        2.93      1.46 o
   3   8   6        6.25        4.09      1.18 o
   4   8   6       12.26       11.74      2.44 o
   5   8   6        7.64       10.09      1.80 o
  -3   9   6        2.80        2.28      1.23 o
  -2   9   6        3.57        4.30      1.15 o
  -1   9   6        0.95        2.18      1.34 o
   0   9   6       52.30       50.71      3.49 o
   1   9   6       29.59       28.82      1.53 o
   2   9   6       56.02       61.42      4.71 o
   3   9   6       18.19       20.36      1.49 o
   4   9   6        0.03        1.78      2.56 o
  -2  10   6        0.17        1.39      1.38 o
  -1  10   6       12.97       14.41      1.53 o
   0  10   6        5.79        5.34      1.31 o
   1  10   6        5.64        6.15      1.55 o
   2  10   6        9.33       11.89      2.26 o
   3  10   6        0.78        1.89      1.27 o
   4  10   6        7.72        8.29      1.50 o
  -1  11   6        5.31        5.09      1.21 o
   0  11   6       20.25       22.24      1.27 o
   1  11   6        4.90        4.92      1.95 o
   2  11   6       15.08       19.41      1.88 o
   3  11   6        0.37        0.67      1.24 o
   0  12   6        0.16        1.24      1.33 o
   1  12   6        7.77        9.47      2.68 o
   2  12   6        0.02        1.58      1.13 o
  -1 -11   7        1.75        2.91      1.41 o
   0 -11   7        0.79        3.60      2.46 o
  -2 -10   7       31.76       33.57      2.09 o
  -1 -10   7       20.64       20.04      1.58 o
   0 -10   7        4.65        5.88      2.26 o
   1 -10   7        0.16        1.50      2.29 o
   2 -10   7       10.60       11.69      2.42 o
  -3  -9   7        9.71        7.76      1.44 o
  -2  -9   7       16.06       17.52      1.56 o
  -1  -9   7       42.65       43.00      3.11 o
   0  -9   7        7.51        9.20      2.34 o
   1  -9   7       50.18       45.66      2.35 o
   2  -9   7        0.06        1.02      1.53 o
   3  -9   7        3.25        4.17      2.48 o
  -3  -8   7        6.82        5.30      1.42 o
  -2  -8   7        1.47        0.53      1.78 o
  -1  -8   7       10.54       10.62      1.53 o
   0  -8   7        2.08        2.76      1.70 o
   1  -8   7      108.25      116.18      2.82 o
   2  -8   7       21.29       20.09      2.33 o
   3  -8   7       16.34       15.11      1.89 o
  -4  -7   7        6.49        6.22      1.29 o
  -3  -7   7       32.06       35.43      1.50 o
  -2  -7   7       45.25       43.55      1.29 o
  -1  -7   7      133.83      139.79     10.35 o
   0  -7   7      173.81      193.08      3.21 o
   1  -7   7       17.28       16.70      2.32 o
   2  -7   7       75.39       76.74      2.60 o
   3  -7   7        0.02       -1.05      1.28 o
   4  -7   7        0.77        0.08      1.63 o
  -4  -6   7        0.08        1.05      1.15 o
  -3  -6   7        5.93        5.13      1.09 o
  -2  -6   7       18.89       20.57      1.17 o
  -1  -6   7       44.63       42.56      2.39 o
   0  -6   7      588.29      551.67      4.08 o
   1  -6   7       63.91       67.43      2.48 o
   2  -6   7      149.12      151.32      3.10 o
   3  -6   7       52.33       50.71      1.79 o
   4  -6   7        0.46        0.81      1.34 o
  -4  -5   7       14.49       15.62      1.68 o
  -3  -5   7       58.02       61.31      3.11 o
  -2  -5   7      413.01      426.84     14.26 o
  -1  -5   7      386.43      395.07     10.55 o
   0  -5   7      396.19      373.51      3.55 o
   1  -5   7      315.90      317.24      3.77 o
   2  -5   7        8.87        6.67      2.13 o
   3  -5   7        3.38        4.69      1.90 o
   4  -5   7        0.08        0.92      1.32 o
  -5  -4   7        0.00       -0.06      1.33 o
  -4  -4   7        0.30        2.42      1.21 o
  -3  -4   7       52.32       53.92      1.49 o
  -2  -4   7      172.39      189.57     12.84 o
  -1  -4   7      156.75      148.29      2.61 o
   0  -4   7       38.73       36.17      1.89 o
   1  -4   7      187.18      236.52      3.57 o
   2  -4   7       78.40       79.43      4.24 o
   3  -4   7       31.33       32.34      1.90 o
   4  -4   7        0.01        0.45      1.52 o
   5  -4   7       10.09       12.57      1.48 o
  -5  -3   7       22.07       22.28      3.10 o
  -4  -3   7       18.53       20.43      1.96 o
  -3  -3   7      299.59      323.70     13.59 o
  -2  -3   7       47.14       42.84      2.41 o
  -1  -3   7       82.02       78.90      2.03 o
   0  -3   7      297.55      292.65     36.93 o
   1  -3   7        0.69        0.93      2.11 o
   2  -3   7        0.58        1.18      1.44 o
   3  -3   7       42.45       41.23      2.72 o
   4  -3   7       21.18       22.82      1.66 o
   5  -3   7        0.16        1.93      1.61 o
  -5  -2   7        0.45       -0.97      1.15 o
  -4  -2   7        1.45        3.78      1.47 o
  -3  -2   7      232.44      227.27      8.70 o
  -2  -2   7       30.73       36.70      1.67 o
  -1  -2   7      140.20      136.99      2.25 o
   0  -2   7       28.77       35.90      3.25 o
   1  -2   7      117.78      113.91      2.52 o
   2  -2   7       12.92       11.81      1.32 o
   3  -2   7        6.97        6.34      1.50 o
   4  -2   7       69.29       67.77      1.73 o
   5  -2   7        1.01        2.16      2.35 o
  -5  -1   7        3.87        3.30      1.44 o
  -4  -1   7      124.14      125.11      1.97 o
  -3  -1   7      104.12      102.04      1.51 o
  -2  -1   7       19.21       18.01      1.54 o
  -1  -1   7        0.90        1.90      1.45 o
   0  -1   7        1.85        1.08      1.99 o
   1  -1   7       72.29       56.61      6.56 o
   2  -1   7      150.57      140.36      7.64 o
   3  -1   7      228.54      238.77      4.36 o
   4  -1   7        0.95        0.89      1.31 o
   5  -1   7        3.94        4.68      1.67 o
  -5   0   7        1.70        4.26      2.55 o
  -4   0   7      244.60      245.37      7.88 o
  -3   0   7       66.98       67.59      2.35 o
  -2   0   7      125.18      131.86      2.92 o
  -1   0   7       12.22       13.75      1.44 o
   0   0   7      261.32      278.93     45.81 o
   1   0   7       34.71       39.73      2.68 o
   2   0   7        2.01        1.32      1.33 o
   3   0   7      127.87      118.10      2.41 o
   4   0   7        1.78        0.05      1.49 o
   5   0   7        3.09        3.79      1.52 o
  -5   1   7       21.96       21.88      1.51 o
  -4   1   7       19.24       18.15      1.33 o
  -3   1   7       22.90       22.20      1.17 o
  -2   1   7        3.46        2.65      1.24 o
  -1   1   7        1.91       -0.25      1.69 o
   0   1   7        0.08        2.18      1.61 o
   1   1   7       66.89       62.42      2.39 o
   2   1   7      424.90      392.92     45.78 o
   3   1   7        1.99        3.80      1.20 o
   4   1   7       50.50       51.03      1.73 o
   5   1   7        0.38        1.36      1.78 o
  -5   2   7       59.94       52.62      1.93 o
  -4   2   7        0.16       -0.04      1.51 o
  -3   2   7       31.79       31.72      1.25 o
  -2   2   7       33.56       27.95      3.44 o
  -1   2   7      282.91      299.86     39.09 o
   0   2   7        4.69        5.29      3.05 o
   1   2   7        5.09        2.61      2.72 o
   2   2   7      354.38      366.71     41.77 o
   3   2   7       23.98       24.98      3.30 o
   4   2   7       22.95       21.92      2.77 o
   5   2   7        1.60        3.19      1.22 o
  -4   3   7        8.17       10.57      1.58 o
  -3   3   7        5.59        5.97      1.67 o
  -2   3   7       42.92       47.48      3.83 o
  -1   3   7       12.01       14.10      3.50 o
   0   3   7        1.10        4.06      2.77 o
   1   3   7      803.15      695.92     28.90 o
   2   3   7       37.14       35.60      3.77 o
   3   3   7      134.47      134.62      6.46 o
   4   3   7        9.71       11.18      1.66 o
   5   3   7        3.81        5.59      1.15 o
  -4   4   7        0.17        2.89      1.56 o
  -3   4   7        0.94        1.15      1.18 o
  -2   4   7        3.16        4.48      1.21 o
  -1   4   7      165.17      154.87     24.95 o
   0   4   7       30.45       29.26      3.37 o
   1   4   7      103.62       82.78      2.46 o
   2   4   7      142.86      148.71      4.68 o
   3   4   7        9.59       10.24      1.48 o
   4   4   7        6.87        5.23      1.69 o
   5   4   7        6.72        5.77      1.38 o
  -4   5   7        2.96        3.32      1.11 o
  -3   5   7       14.57       14.41      1.44 o
  -2   5   7      136.29      128.52      5.68 o
  -1   5   7      100.48      102.71     16.73 o
   0   5   7      643.80      587.37     68.17 o
   1   5   7       33.98       27.82      2.25 o
   2   5   7      100.64      110.94     10.78 o
   3   5   7       58.75       52.26      2.65 o
   4   5   7       25.35       26.31      1.29 o
   5   5   7       20.43       24.51      2.77 o
  -4   6   7        2.46        0.47      2.65 o
  -3   6   7       11.02       11.27      1.59 o
  -2   6   7       16.04       15.32      1.71 o
  -1   6   7       16.69       15.93      2.04 o
   0   6   7        4.49        1.87      1.98 o
   1   6   7       65.20       74.13      5.85 o
   2   6   7        6.92        8.91      1.36 o
   3   6   7       36.22       33.47      1.53 o
   4   6   7        0.18        0.54      1.52 o
   5   6   7        2.12        6.70      1.39 o
  -3   7   7       39.53       41.21      3.50 o
  -2   7   7       20.76       23.55      4.70 o
  -1   7   7       49.99       51.30      5.11 o
   0   7   7        4.30        6.65      1.50 o
   1   7   7        1.22        3.07      2.24 o
   2   7   7      112.42      104.10      6.06 o
   3   7   7       21.16       24.80      2.06 o
   4   7   7       63.40       73.75      8.80 o
   5   7   7        4.27        3.61      1.42 o
  -3   8   7        0.19        1.64      1.76 o
  -2   8   7        1.70        4.16      3.77 o
  -1   8   7        2.49        2.32      1.16 o
   0   8   7        0.44        1.75      1.38 o
   1   8   7        4.85        3.77      1.26 o
   2   8   7       42.98       44.70      2.60 o
   3   8   7       23.65       25.14      2.42 o
   4   8   7        0.00        1.93      1.29 o
   5   8   7        8.05       12.19      4.53 o
  -2   9   7       24.01       25.35      4.31 o
  -1   9   7       26.02       27.17      1.78 o
   0   9   7       13.30       13.01      1.43 o
   1   9   7      134.26      129.20      7.31 o
   2   9   7        4.04        7.64      1.21 o
   3   9   7       75.25       73.83      5.25 o
   4   9   7        8.08        7.83      1.71 o
  -2  10   7        0.35        0.80      2.01 o
  -1  10   7        2.57        2.79      1.08 o
   0  10   7       23.93       23.16      1.09 o
   1  10   7        5.04        3.77      1.39 o
   2  10   7       51.95       50.68      2.91 o
   3  10   7        9.47        8.45      1.43 o
   4  10   7       19.23       23.43      2.56 o
  -1  11   7        2.83        3.48      1.25 o
   0  11   7       14.48       14.99      1.44 o
   1  11   7        1.59        2.24      1.23 o
   2  11   7       16.22       14.80      1.09 o
   3  11   7        4.03        5.55      1.95 o
   0  12   7        5.08        4.47      1.47 o
   1  12   7        7.32        7.08      1.26 o
  -2 -10   8        5.19        5.09      1.48 o
  -1 -10   8        3.79        7.73      2.35 o
   0 -10   8        3.09        7.13      2.31 o
   1 -10   8       19.69       17.96      1.82 o
  -3  -9   8        1.63        1.87      1.74 o
  -2  -9   8       14.42       15.51      1.31 o
  -1  -9   8        0.97        1.44      1.41 o
   0  -9   8       98.59       96.98      2.88 o
   1  -9   8        0.81       -1.17      2.44 o
   2  -9   8        3.51        3.37      2.37 o
  -3  -8   8       19.34       21.05      1.27 o
  -2  -8   8       46.06       44.98      1.39 o
  -1  -8   8        0.98        0.64      1.30 o
   0  -8   8      184.99      183.45      2.67 o
   1  -8   8       59.61       63.56      2.55 o
   2  -8   8        7.43        7.35      1.78 o
  -3  -7   8       31.83       32.93      1.26 o
  -2  -7   8        7.83        8.57      1.38 o
  -1  -7   8      135.27      132.52      8.87 o
   0  -7   8       68.84       74.14      2.66 o
   1  -7   8        1.20        1.91      2.10 o
   2  -7   8        1.69        1.74      1.51 o
   4  -7   8        0.00        0.57      2.16 o
  -4  -6   8       15.12       17.72      1.41 o
  -3  -6   8       93.07       91.43      2.01 o
  -2  -6   8        9.79       10.55      1.10 o
  -1  -6   8      843.42      842.25     22.62 o
   0  -6   8       24.53       26.01      1.82 o
   1  -6   8       29.90       28.46      2.27 o
   2  -6   8       17.69       19.71      2.29 o
   3  -6   8        4.57        4.49      2.49 o
   4  -6   8        0.01        0.97      1.73 o
  -4  -5   8       36.38       31.99      2.41 o
  -3  -5   8        9.63       10.69      1.77 o
  -2  -5   8      148.42      161.93      3.91 o
  -1  -5   8      265.25      254.64      7.69 o
   0  -5   8       29.66       29.33      1.78 o
   1  -5   8       51.17       60.61      2.50 o
   2  -5   8       41.39       46.40      2.52 o
   3  -5   8        2.76        3.08      2.13 o
   4  -5   8        6.61        8.48      1.83 o
  -4  -4   8       45.53       47.44      2.25 o
  -3  -4   8       61.74       63.90      1.73 o
  -2  -4   8      860.16      843.94     30.02 o
  -1  -4   8       30.54       28.77      1.80 o
   0  -4   8      238.85      247.53      3.00 o
   1  -4   8       57.17       59.73      2.53 o
   2  -4   8       10.34        8.05      1.89 o
   3  -4   8        0.07        0.76      1.66 o
   4  -4   8        2.12        3.16      1.64 o
   5  -4   8       14.72       13.88      1.83 o
  -4  -3   8       24.94       27.36      2.13 o
  -3  -3   8      171.07      172.60      2.14 o
  -2  -3   8      237.12      236.00      2.69 o
  -1  -3   8       44.24       48.84      2.02 o
   0  -3   8       19.86       24.06      2.47 o
   1  -3   8        9.29       14.19      2.28 o
   2  -3   8      109.64      110.59      8.25 o
   3  -3   8        4.98        5.71      1.60 o
   4  -3   8       14.75       17.32      2.49 o
   5  -3   8        0.54        1.32      1.61 o
  -4  -2   8        1.26        1.80      1.51 o
  -3  -2   8      177.85      166.57      9.91 o
  -2  -2   8        0.73        0.40      1.46 o
  -1  -2   8      146.24      158.72      2.44 o
   0  -2   8      262.32      258.36     43.47 o
   1  -2   8        2.98        5.44      1.53 o
   2  -2   8       26.91       27.98      2.27 o
   3  -2   8        0.69        2.02      1.59 o
   4  -2   8       33.61       31.37      1.76 o
   5  -2   8        2.67        1.30      1.39 o
  -4  -1   8        0.55        0.21      1.27 o
  -3  -1   8       61.72       55.99      1.92 o
  -2  -1   8       84.40       85.09      1.87 o
  -1  -1   8      170.81      181.60     11.89 o
   0  -1   8       63.83       49.58      4.87 o
   1  -1   8      230.27      194.56      5.63 o
   2  -1   8        0.10        0.76      1.32 o
   3  -1   8        2.67        6.02      1.60 o
   4  -1   8        0.82        1.27      1.28 o
   5  -1   8        8.78        8.29      1.63 o
  -4   0   8       23.19       21.55      1.65 o
  -3   0   8        9.68       11.83      1.81 o
  -2   0   8       76.18       70.61      1.47 o
  -1   0   8       62.86       66.83      4.32 o
   0   0   8        0.01       -1.23      1.83 o
   1   0   8      462.15      410.95     16.62 o
   2   0   8       47.50       42.36      2.19 o
   3   0   8      220.77      212.51     14.81 o
   4   0   8        7.83        7.28      1.35 o
   5   0   8        0.67        0.75      1.58 o
  -4   1   8        3.54        2.70      1.14 o
  -3   1   8      124.64      122.15      2.45 o
  -2   1   8      549.56      552.96     31.53 o
  -1   1   8      128.28      129.19     10.72 o
   0   1   8      782.19      730.07     88.70 o
   1   1   8       27.33       22.09      2.71 o
   2   1   8      162.37      140.68     10.12 o
   3   1   8       35.35       33.36      3.30 o
   4   1   8       19.12       18.56      1.61 o
   5   1   8       14.13       16.81      1.20 o
  -4   2   8       11.27       12.28      3.01 o
  -3   2   8       28.09       27.58      1.39 o
  -2   2   8       32.00       35.91      1.59 o
  -1   2   8       57.58       58.71      3.92 o
   0   2   8      272.76      267.09     27.27 o
   1   2   8      122.63      109.47      7.44 o
   2   2   8      114.46      106.26     10.39 o
   3   2   8       14.25       10.93      1.31 o
   4   2   8        4.93        4.43      1.52 o
   5   2   8        3.90        2.94      1.61 o
  -4   3   8       19.87       20.12      1.43 o
  -3   3   8       35.49       32.33      1.81 o
  -2   3   8       17.92       17.76      1.25 o
  -1   3   8      138.91      142.47     21.86 o
   0   3   8       91.87       82.46     10.36 o
   1   3   8      429.26      384.54      6.39 o
   2   3   8       87.09       83.28      7.26 o
   3   3   8       14.61       15.94      2.05 o
   4   3   8       37.65       36.51      1.53 o
   5   3   8        1.02        1.83      1.83 o
  -4   4   8        1.40        0.60      1.57 o
  -3   4   8        0.36        0.54      2.42 o
  -2   4   8        9.85       10.94      1.28 o
  -1   4   8      124.47      126.00     15.93 o
   0   4   8        7.19        8.36      1.65 o
   1   4   8       14.85       14.04      1.92 o
   2   4   8       33.01       24.67      1.43 o
   3   4   8        5.36        9.24      1.73 o
   4   4   8       57.67       52.37      5.48 o
   5   4   8        0.22        1.39      1.38 o
  -4   5   8        5.06        2.54      2.23 o
  -3   5   8        3.59        5.45      1.54 o
  -2   5   8       39.82       41.25      4.03 o
  -1   5   8      140.35      142.43     19.66 o
   0   5   8      367.95      337.62     38.29 o
   1   5   8      186.61      169.00      2.13 o
   2   5   8       33.89       32.15      1.41 o
   3   5   8      148.43      140.78     12.73 o
   4   5   8        0.07        0.44      1.14 o
   5   5   8       23.14       25.02      1.81 o
  -3   6   8        0.59        1.56      2.06 o
  -2   6   8        2.35        2.96      1.79 o
  -1   6   8       34.33       37.22      9.75 o
   0   6   8       10.29        8.83      3.82 o
   1   6   8        5.35        4.77      1.15 o
   2   6   8        3.56        3.47      1.29 o
   3   6   8       51.88       50.54      4.56 o
   4   6   8        3.12        3.56      1.19 o
   5   6   8        0.16        2.40      2.01 o
  -3   7   8        0.57        2.63      1.13 o
  -2   7   8        1.54        3.00      1.72 o
  -1   7   8       72.25       69.77      9.54 o
   0   7   8       18.36       15.19      1.82 o
   1   7   8       42.47       33.93      2.86 o
   2   7   8      119.54      115.13      8.55 o
   3   7   8        1.05        2.44      1.28 o
   4   7   8       29.54       22.64      2.49 o
   5   7   8       12.23       11.22      1.79 o
  -3   8   8        1.16        2.04      1.51 o
  -2   8   8        0.95        2.76      1.70 o
  -1   8   8        5.47        5.53      1.72 o
   0   8   8        3.68        3.24      1.04 o
   1   8   8        3.65        3.15      1.16 o
   2   8   8       28.20       25.89      2.10 o
   3   8   8        0.00        0.73      1.15 o
   4   8   8        0.92        0.35      1.39 o
  -2   9   8       24.89       22.10      2.77 o
  -1   9   8        6.04        5.44      1.20 o
   0   9   8       68.82       66.53      5.27 o
   1   9   8       40.91       41.91      2.65 o
   2   9   8       23.46       26.80      1.77 o
   3   9   8       41.87       40.66      1.43 o
   4   9   8       37.30       38.33      5.77 o
  -2  10   8        6.58        7.39      1.25 o
  -1  10   8       14.09       15.49      2.77 o
   0  10   8        1.06        0.81      1.43 o
   1  10   8        0.02        2.11      1.35 o
   2  10   8        1.20        1.21      1.26 o
   3  10   8        0.36       -0.61      1.58 o
  -1  11   8        8.62        9.93      1.35 o
   0  11   8        0.21        1.64      1.25 o
   1  11   8        5.58        7.57      1.45 o
   2  11   8       18.09       16.09      1.96 o
   3  11   8       30.41       37.03      3.06 o
  -1 -10   9       42.50       39.86      1.95 o
   0 -10   9       14.18       11.67      2.68 o
   1 -10   9       95.76       94.86      3.03 o
  -2  -9   9        0.00        0.34      1.36 o
  -1  -9   9        1.52        3.71      2.37 o
   0  -9   9        9.64        7.87      1.78 o
   1  -9   9      114.25      118.85      2.96 o
   2  -9   9        7.81       10.71      1.76 o
  -3  -8   9       31.01       33.42      1.61 o
  -2  -8   9       84.37       81.85      4.58 o
  -1  -8   9       53.40       56.86      2.68 o
   0  -8   9      320.99      340.48      3.82 o
   1  -8   9        0.01        0.67      2.16 o
   2  -8   9       24.10       25.81      2.47 o
  -3  -7   9        1.75        1.55      1.19 o
  -2  -7   9        1.75        2.46      1.20 o
  -1  -7   9       32.49       31.23      1.86 o
   0  -7   9       39.86       38.60      2.39 o
   1  -7   9        2.14        1.50      2.09 o
   2  -7   9        0.19        2.81      2.30 o
  -3  -6   9       21.46       20.70      1.28 o
  -2  -6   9       49.05       49.80      1.48 o
  -1  -6   9       82.13       78.13      1.68 o
   0  -6   9       42.82       45.02      2.44 o
   1  -6   9       16.88       18.83      2.13 o
   2  -6   9       26.17       25.25      1.75 o
   3  -6   9        6.98        6.46      2.28 o
   4  -6   9        6.84        6.93      2.23 o
  -4  -5   9        0.37        0.19      1.31 o
  -3  -5   9        0.49        1.28      1.53 o
  -2  -5   9        1.84        2.42      1.49 o
  -1  -5   9       73.39       70.95      2.20 o
   0  -5   9       22.26       23.95      2.30 o
   1  -5   9        1.54        2.29      2.20 o
   2  -5   9        1.05        2.67      2.23 o
   3  -5   9       26.81       27.42      2.13 o
   4  -5   9        2.67        4.41      1.93 o
  -4  -4   9       21.83       23.57      1.74 o
  -3  -4   9       31.83       32.99      1.46 o
  -2  -4   9       12.23       14.85      1.42 o
  -1  -4   9       14.46       17.09      1.84 o
   0  -4   9       12.80       12.53      1.45 o
   1  -4   9      292.93      289.68      3.68 o
   2  -4   9       28.75       29.76      2.42 o
   3  -4   9       69.90       70.29      4.41 o
   4  -4   9       16.88       18.36      2.59 o
  -4  -3   9       12.73       15.16      1.37 o
  -3  -3   9       10.56        9.75      1.55 o
  -2  -3   9        4.17        2.39      1.23 o
  -1  -3   9       16.88       13.21      1.68 o
   0  -3   9      131.32      123.60     13.35 o
   1  -3   9      137.30      141.12      2.83 o
   2  -3   9      224.80      221.42     15.01 o
   3  -3   9        6.37        7.90      1.50 o
   4  -3   9        0.01        1.02      2.41 o
   5  -3   9        0.05        0.71      1.70 o
  -4  -2   9        9.70        7.08      1.57 o
  -3  -2   9        0.30        1.38      1.46 o
  -2  -2   9        4.53        3.59      1.52 o
  -1  -2   9       36.93       39.63      1.75 o
   0  -2   9       88.78       84.47     14.35 o
   1  -2   9        2.44        2.61      1.54 o
   2  -2   9       12.67       15.69      1.52 o
   3  -2   9        1.70        1.19      1.47 o
   4  -2   9       35.55       33.70      1.82 o
   5  -2   9        5.89        5.80      1.75 o
  -4  -1   9        1.91        2.54      1.63 o
  -3  -1   9        2.25        3.60      1.45 o
  -2  -1   9        5.64        6.90      1.10 o
  -1  -1   9      123.75      112.57      8.35 o
   0  -1   9        5.93        4.40      1.85 o
   1  -1   9      185.57      189.84      3.05 o
   2  -1   9        2.96        2.18      1.43 o
   3  -1   9        1.78        1.92      1.47 o
   4  -1   9        7.49        7.80      1.81 o
   5  -1   9        0.17        0.50      2.54 o
  -4   0   9        0.02        2.24      1.64 o
  -3   0   9       42.31       42.80      3.47 o
  -2   0   9       31.46       30.33      1.40 o
  -1   0   9       51.38       52.35      4.28 o
   0   0   9        7.24        8.44      1.56 o
   1   0   9        2.08        0.19      2.07 o
   2   0   9       32.81       32.69      3.22 o
   3   0   9      106.18       99.53      7.94 o
   4   0   9       40.44       40.51      2.58 o
   5   0   9        1.85        1.71      1.35 o
  -4   1   9        3.42        3.24      1.59 o
  -3   1   9       36.78       35.90      1.32 o
  -2   1   9       19.89       20.73      1.64 o
  -1   1   9        0.44        1.21      1.73 o
   0   1   9        2.70        5.33      2.00 o
   1   1   9       12.63       11.91      2.19 o
   2   1   9      114.06      114.96      9.77 o
   3   1   9       69.27       63.80      6.43 o
   4   1   9       54.22       57.51      1.55 o
   5   1   9       14.18       13.59      1.71 o
  -4   2   9        6.70        5.54      1.61 o
  -3   2   9       22.64       23.41      1.62 o
  -2   2   9       42.45       42.77      4.82 o
  -1   2   9        5.31        3.42      1.39 o
   0   2   9       48.12       43.92      3.37 o
   1   2   9        1.12        0.39      2.17 o
   2   2   9       64.49       66.03      5.89 o
   3   2   9        6.42        5.99      1.35 o
   4   2   9        0.56        0.54      2.71 o
   5   2   9       15.28       13.66      1.47 o
  -4   3   9        7.28       12.14      1.67 o
  -3   3   9       28.07       32.36      2.49 o
  -2   3   9        3.49        3.66      1.99 o
  -1   3   9       20.37       20.15      3.77 o
   0   3   9      116.93      112.54     12.21 o
   1   3   9      111.27      100.75      2.58 o
   2   3   9       13.80       13.86      1.73 o
   3   3   9       69.17       67.34      5.47 o
   4   3   9       15.02       16.27      2.70 o
   5   3   9        0.00        1.52      1.08 o
  -4   4   9        2.74        0.64      1.86 o
  -3   4   9        2.39        3.92      1.30 o
  -2   4   9       23.50       23.08      1.47 o
  -1   4   9       20.12       18.09      1.87 o
   0   4   9       30.24       26.44      2.14 o
   1   4   9      164.35      147.66      2.67 o
   2   4   9        7.40        8.78      1.99 o
   3   4   9       59.80       53.78      4.03 o
   4   4   9       21.10       24.22      1.91 o
   5   4   9        7.95        9.92      2.80 o
  -3   5   9       20.65       21.55      4.43 o
  -2   5   9       56.09       57.73      7.08 o
  -1   5   9      129.07      119.83     15.24 o
   0   5   9      115.97      117.91     14.78 o
   1   5   9        0.05        0.47      1.46 o
   2   5   9      135.66      122.55      8.30 o
   3   5   9       17.59       18.77      1.35 o
   4   5   9        5.19        8.70      1.69 o
   5   5   9        9.55        9.68      1.26 o
  -3   6   9        0.09        1.84      1.56 o
  -2   6   9        1.12        0.42      1.34 o
  -1   6   9       76.66       68.84     10.05 o
   0   6   9      175.99      160.96     15.92 o
   1   6   9       31.00       26.25      1.77 o
   2   6   9      106.29       97.55      7.09 o
   3   6   9        4.85        5.97      1.51 o
   4   6   9        5.75        9.18      2.83 o
   5   6   9        3.48        8.23      3.61 o
  -3   7   9       15.05       17.38      2.47 o
  -2   7   9       94.96       98.66     19.95 o
  -1   7   9       43.14       40.19      8.06 o
   0   7   9        6.34        1.01      1.50 o
   1   7   9      111.69      108.36      4.06 o
   2   7   9        1.06        0.49      1.74 o
   3   7   9        5.09        9.38      1.44 o
   4   7   9       10.20        9.63      1.28 o
  -2   8   9       46.01       47.32      9.84 o
  -1   8   9       41.81       36.85      6.37 o
   0   8   9        7.63        7.93      1.37 o
   1   8   9       47.39       46.77      4.69 o
   2   8   9        1.33        2.47      1.40 o
   3   8   9        3.04        3.20      1.24 o
   4   8   9        5.27        5.81      1.30 o
  -2   9   9        1.68        1.74      1.29 o
  -1   9   9       11.20       13.95      1.13 o
   0   9   9       17.62       19.75      2.15 o
   1   9   9        0.08       -1.40      1.01 o
   2   9   9        0.94        1.86      1.24 o
   3   9   9       13.38       11.52      1.29 o
   4   9   9       17.34       20.82      2.83 o
  -1  10   9        0.25       -0.41      1.25 o
   0  10   9        4.27        5.10      1.60 o
   1  10   9        0.90        2.43      1.19 o
   2  10   9        1.37        1.84      1.92 o
   3  10   9        4.94        7.39      1.32 o
   0  11   9        0.38        2.76      1.04 o
   1  11   9        5.54        4.41      1.20 o
   2  11   9       21.34       22.22      1.39 o
  -1  -9  10        6.64        8.31      2.51 o
   0  -9  10       26.03       28.90      2.54 o
   1  -9  10       15.50       15.58      1.79 o
  -2  -8  10       15.12       16.07      1.73 o
  -1  -8  10       86.79       86.60      2.17 o
   0  -8  10        2.55       -0.50      2.40 o
   1  -8  10        2.84        3.84      1.64 o
   2  -8  10        1.08        0.53      1.75 o
  -3  -7  10        4.41        6.18      1.24 o
  -2  -7  10        0.49        0.41      1.44 o
  -1  -7  10        9.96       10.41      2.01 o
   0  -7  10        6.16        9.06      2.24 o
   1  -7  10        0.05       -0.06      2.13 o
   2  -7  10        0.90       -1.48      2.29 o
   3  -7  10        0.32        0.49      2.46 o
  -3  -6  10       32.77       29.85      1.33 o
  -2  -6  10       73.76       71.77      2.49 o
  -1  -6  10        2.13        2.62      1.62 o
   0  -6  10        0.14        1.26      1.53 o
   1  -6  10        1.23        1.59      1.49 o
   2  -6  10       20.19       20.67      2.34 o
   3  -6  10        0.03        2.05      2.31 o
  -3  -5  10        4.21        5.95      3.04 o
  -2  -5  10        7.64        5.72      1.60 o
  -1  -5  10        0.37       -0.42      1.52 o
   0  -5  10       40.09       39.17      2.49 o
   1  -5  10       31.73       31.11      2.30 o
   2  -5  10        6.51        5.01      2.21 o
   3  -5  10        0.71        1.15      2.29 o
   4  -5  10        0.04        0.54      2.12 o
  -4  -4  10       10.29       11.58      1.74 o
  -3  -4  10       25.66       24.23      1.69 o
  -2  -4  10        7.04        7.00      1.52 o
  -1  -4  10       16.78       15.22      1.87 o
   0  -4  10      163.56      162.03      5.19 o
   1  -4  10      148.20      147.83      2.98 o
   2  -4  10       20.93       22.51      2.37 o
   3  -4  10        2.08        2.71      1.52 o
   4  -4  10        0.87        1.15      1.87 o
  -4  -3  10        0.08        0.70      1.59 o
  -3  -3  10        0.44        2.13      1.54 o
  -2  -3  10        0.59        1.19      1.57 o
  -1  -3  10        3.96        3.24      1.58 o
   0  -3  10        0.59        0.85      2.16 o
   1  -3  10        0.25        0.74      1.42 o
   2  -3  10        5.90        6.37      1.60 o
   3  -3  10        1.63        0.97      1.47 o
   4  -3  10        2.17        1.37      2.65 o
  -4  -2  10       10.62       10.30      1.70 o
  -3  -2  10        2.14        3.80      1.30 o
  -2  -2  10       77.21       72.11      1.75 o
  -1  -2  10      130.59      114.35      6.75 o
   0  -2  10      247.62      244.26     36.27 o
   1  -2  10       55.13       53.68      2.59 o
   2  -2  10        3.13        1.90      1.44 o
   3  -2  10       23.89       22.10      1.64 o
   4  -2  10       27.80       28.98      1.94 o
   5  -2  10        0.94        1.10      1.75 o
  -4  -1  10        1.39        2.93      1.32 o
  -3  -1  10       10.18        9.19      1.51 o
  -2  -1  10       46.75       44.91      1.61 o
  -1  -1  10       56.08       53.75      3.56 o
   0  -1  10       88.86       80.75     12.49 o
   1  -1  10       19.56       20.04      1.94 o
   2  -1  10        1.32        1.16      1.39 o
   3  -1  10        1.20        1.25      1.43 o
   4  -1  10       11.42       11.22      1.71 o
   5  -1  10        2.80        1.82      1.78 o
  -4   0  10        0.75        0.70      1.28 o
  -3   0  10        1.18        0.72      1.49 o
  -2   0  10        9.30        7.59      1.79 o
  -1   0  10       84.40       83.19      8.56 o
   0   0  10       45.93       46.81      4.82 o
   1   0  10      152.77      143.68      5.66 o
   2   0  10      258.92      228.93     29.26 o
   3   0  10      266.52      275.94     21.00 o
   4   0  10       14.39       15.09      2.02 o
   5   0  10       15.40       10.02      1.58 o
  -4   1  10        3.45        7.42      1.65 o
  -3   1  10        1.62        2.80      2.13 o
  -2   1  10       66.94       66.92      3.17 o
  -1   1  10       50.66       44.66      5.87 o
   0   1  10      164.55      168.46     21.47 o
   1   1  10      208.53      182.39      3.09 o
   2   1  10       11.95       11.00      2.41 o
   3   1  10        3.08        2.65      1.50 o
   4   1  10        4.80        6.57      1.69 o
   5   1  10        3.84        2.69      1.71 o
  -4   2  10        0.97        3.53      1.98 o
  -3   2  10        3.15        0.75      1.57 o
  -2   2  10       32.31       29.76      2.80 o
  -1   2  10      112.29      104.23     19.98 o
   0   2  10      152.18      144.30     19.41 o
   1   2  10      596.47      507.21      7.13 o
   2   2  10      416.56      391.33     34.05 o
   3   2  10       60.48       53.12      8.11 o
   4   2  10       76.67       71.17      7.00 o
   5   2  10        1.86        3.42      1.69 o
  -4   3  10        3.58        6.85      1.84 o
  -3   3  10       32.25       32.97      2.63 o
  -2   3  10       67.91       67.23      4.14 o
  -1   3  10      289.69      292.33     39.57 o
   0   3  10      405.61      359.96     52.73 o
   1   3  10       17.45       12.35      1.76 o
   2   3  10        1.60        1.33      1.94 o
   3   3  10       17.83       18.22      1.70 o
   4   3  10        5.09        2.97      4.29 o
   5   3  10        0.50        1.28      1.71 o
  -3   4  10       14.68       16.21      1.38 o
  -2   4  10        4.35        3.13      1.62 o
  -1   4  10        4.01        4.70      3.50 o
   0   4  10      262.98      263.40     26.46 o
   1   4  10       66.93       61.44      1.99 o
   2   4  10      131.95      119.80     11.82 o
   3   4  10       76.30       69.74      3.94 o
   4   4  10        9.14       12.07      1.38 o
   5   4  10        2.56        1.82      1.69 o
  -3   5  10       12.81       12.81      1.16 o
  -2   5  10       15.71       17.96      3.07 o
  -1   5  10       63.10       66.10     12.70 o
   0   5  10      120.87      111.22     12.67 o
   1   5  10        7.68        4.95      1.66 o
   2   5  10       16.54       19.37      1.53 o
   3   5  10        1.98        5.33      1.36 o
   4   5  10        0.44        1.88      1.74 o
   5   5  10        1.52        1.54      1.83 o
  -3   6  10        6.91        8.45      2.84 o
  -2   6  10       13.08       14.72      5.08 o
  -1   6  10      198.76      191.95     22.90 o
   0   6  10        4.71        4.66      1.60 o
   1   6  10      101.47       96.81      2.27 o
   2   6  10        6.16        7.19      1.17 o
   3   6  10        5.48        7.58      2.27 o
   4   6  10        3.84        5.33      1.47 o
  -2   7  10        2.59        2.15      3.17 o
  -1   7  10       92.27      101.19     16.50 o
   0   7  10       58.14       51.03      8.07 o
   1   7  10       13.49       16.35      1.93 o
   2   7  10       42.81       52.10      1.46 o
   3   7  10        7.91        8.12      1.83 o
   4   7  10       15.52       14.87      1.48 o
  -2   8  10       55.84       54.80     10.72 o
  -1   8  10       27.35       24.70      5.78 o
   0   8  10        2.66        2.37      1.29 o
   1   8  10       41.46       37.28      1.24 o
   2   8  10        4.99        6.28      1.44 o
   3   8  10        0.50        1.00      1.68 o
   4   8  10       13.24       13.58      3.54 o
  -1   9  10       10.59       11.09      1.00 o
   0   9  10        1.44        1.54      1.01 o
   1   9  10        7.70       10.62      1.40 o
   2   9  10        5.38        3.39      1.98 o
   3   9  10       16.52       15.78      1.17 o
  -1  10  10        0.83        1.58      1.47 o
   0  10  10        9.12       12.67      1.24 o
   1  10  10        0.04       -1.25      1.10 o
   2  10  10        5.04        5.47      1.44 o
   3  10  10        8.34       11.28      1.55 o
  -1  -8  11       10.46        8.84      1.86 o
   0  -8  11        0.86        3.65      2.35 o
   1  -8  11        4.24        4.72      2.34 o
   2  -8  11        0.96        3.16      2.48 o
  -2  -7  11       12.71       11.49      1.27 o
  -1  -7  11       12.16       12.81      1.76 o
   0  -7  11        0.78       -1.37      2.45 o
   1  -7  11        1.53        1.87      2.18 o
   2  -7  11        2.37        3.59      2.40 o
  -3  -6  11       25.83       26.28      1.52 o
  -2  -6  11       27.40       28.81      1.35 o
  -1  -6  11        7.35        5.49      1.42 o
   0  -6  11        1.98        3.10      2.19 o
   1  -6  11       23.98       24.57      2.31 o
   2  -6  11       15.28       16.12      1.61 o
   3  -6  11       21.87       22.60      2.62 o
  -3  -5  11        1.15        0.08      2.10 o
  -2  -5  11        1.18        0.31      1.75 o
  -1  -5  11        1.02       -0.33      1.53 o
   0  -5  11        0.26        3.01      2.16 o
   1  -5  11        9.00       11.16      2.15 o
   2  -5  11        2.29        3.50      2.29 o
   3  -5  11        4.40        7.46      2.40 o
  -3  -4  11       19.23       20.95      2.20 o
  -2  -4  11        0.01        2.05      1.58 o
  -1  -4  11       16.06       17.70      2.34 o
   0  -4  11        9.30       10.96      1.75 o
   1  -4  11       56.26       51.59      2.43 o
   2  -4  11       34.51       36.08      1.94 o
   3  -4  11       15.30       12.89      1.83 o
   4  -4  11       43.57       39.93      6.51 o
  -3  -3  11        0.75        1.25      1.29 o
  -2  -3  11        0.35        0.16      1.56 o
  -1  -3  11        0.33        0.80      1.76 o
   0  -3  11       11.46        9.53      2.69 o
   1  -3  11       24.45       25.15      2.02 o
   2  -3  11        5.64        7.46      1.62 o
   3  -3  11       17.84       16.18      1.66 o
   4  -3  11        3.07        2.35      2.68 o
  -3  -2  11       15.34       17.35      2.71 o
  -2  -2  11       43.86       45.95      1.58 o
  -1  -2  11       49.82       57.53      5.25 o
   0  -2  11      174.06      163.30     24.04 o
   1  -2  11       45.16       43.78      2.20 o
   2  -2  11       86.61       86.31      3.64 o
   3  -2  11      183.70      181.69     14.31 o
   4  -2  11       31.49       31.18      1.91 o
  -4  -1  11        0.87        0.05      1.77 o
  -3  -1  11       37.95       41.78      1.72 o
  -2  -1  11        0.68        0.72      1.36 o
  -1  -1  11       66.75       51.80      3.05 o
   0  -1  11        0.54        1.15      1.70 o
   1  -1  11        6.87        8.39      1.80 o
   2  -1  11       45.87       41.51      2.47 o
   3  -1  11       33.00       38.02      3.01 o
   4  -1  11        0.84        0.56      1.70 o
  -4   0  11        0.11        0.83      1.16 o
  -3   0  11       14.04       15.23      1.41 o
  -2   0  11       23.57       23.21      1.64 o
  -1   0  11      161.44      154.36     19.26 o
   0   0  11      146.39      144.42     19.49 o
   1   0  11       76.18       73.81      2.19 o
   2   0  11      343.60      312.60     30.04 o
   3   0  11        0.02       -0.02      1.57 o
   4   0  11        5.78        2.67      1.69 o
   5   0  11        6.50        6.20      1.80 o
  -3   1  11        0.71        1.20      1.63 o
  -2   1  11        1.43        3.70      1.56 o
  -1   1  11       15.42       12.58      1.22 o
   0   1  11        3.03        2.57      1.79 o
   1   1  11        0.02        2.38      1.89 o
   2   1  11      264.57      247.13     19.95 o
   3   1  11        0.59        0.24      1.38 o
   4   1  11        5.53        5.51      1.72 o
   5   1  11        0.03        1.10      1.69 o
  -3   2  11       26.00       25.23      2.62 o
  -2   2  11      293.30      289.38     24.69 o
  -1   2  11      222.59      206.63     35.75 o
   0   2  11      149.05      140.43     16.63 o
   1   2  11      416.48      375.79      6.60 o
   2   2  11       49.32       44.37      3.81 o
   3   2  11       35.03       34.69      1.65 o
   4   2  11        0.81       -0.03      3.35 o
   5   2  11        1.74        1.29      1.71 o
  -3   3  11        6.96        5.99      1.37 o
  -2   3  11        4.21        7.70      2.21 o
  -1   3  11        2.09        2.38      1.45 o
   0   3  11        0.34        1.95      3.36 o
   1   3  11      529.51      489.11     12.32 o
   2   3  11        7.57        7.71      2.58 o
   3   3  11        9.12        7.68      1.54 o
   4   3  11        9.18        8.70      1.48 o
   5   3  11        6.46        3.87      1.76 o
  -3   4  11       53.41       45.72      2.10 o
  -2   4  11       42.48       43.46      3.04 o
  -1   4  11       31.56       33.76      8.66 o
   0   4  11      126.29      119.89     16.24 o
   1   4  11       63.58       55.21      5.62 o
   2   4  11       52.20       55.25      5.10 o
   3   4  11        2.16        2.39      1.22 o
   4   4  11        0.23        0.96      1.46 o
   5   4  11        0.64        2.89      1.86 o
  -3   5  11        0.08        2.04      1.42 o
  -2   5  11        1.76        2.51      1.55 o
  -1   5  11       18.61       24.08      2.90 o
   0   5  11      285.76      283.93     29.53 o
   1   5  11       32.81       30.13      2.07 o
   2   5  11        5.96        3.17      2.17 o
   3   5  11       10.99       10.04      1.19 o
   4   5  11        5.01        6.00      1.76 o
  -2   6  11        8.49       10.52      1.59 o
  -1   6  11       37.26       36.66      4.43 o
   0   6  11        2.40        4.89      1.56 o
   1   6  11      111.82      102.84      6.41 o
   2   6  11        5.45        9.08      2.09 o
   3   6  11        5.05        5.22      1.37 o
   4   6  11       14.69       14.39      1.86 o
  -2   7  11        3.51        6.46      1.39 o
  -1   7  11        1.83        3.65      1.46 o
   0   7  11      117.41      126.07     18.66 o
   1   7  11       39.12       39.70      1.62 o
   2   7  11       21.07       21.16      1.48 o
   3   7  11       14.44       11.63      1.60 o
   4   7  11        0.02        2.41      2.84 o
  -2   8  11        2.17        3.79      2.58 o
  -1   8  11        4.84        5.23      1.21 o
   0   8  11       17.61       17.33      1.48 o
   1   8  11        5.96        7.65      1.02 o
   2   8  11        7.22        8.76      1.63 o
   3   8  11       38.31       41.22      2.31 o
  -1   9  11       48.10       51.37      7.17 o
   0   9  11       30.00       40.61      3.83 o
   1   9  11        9.71       12.55      1.21 o
   2   9  11       12.72       11.32      1.15 o
   3   9  11        0.61        1.14      1.52 o
   0  10  11        7.97        8.00      1.27 o
   1  10  11        8.81        9.56      1.28 o
   2  10  11       42.53       46.51      2.98 o
   0  -8  12        0.97       -0.29      2.38 o
  -1  -7  12        7.05       10.58      1.70 o
   0  -7  12        0.58        2.84      1.63 o
   1  -7  12        5.12        6.12      2.39 o
   2  -7  12        0.64        3.94      2.42 o
  -2  -6  12       46.19       42.21      1.52 o
  -1  -6  12        1.80        2.10      1.51 o
   0  -6  12       56.44       52.84      2.03 o
   1  -6  12       10.93       11.75      2.37 o
   2  -6  12       29.49       30.38      2.57 o
  -2  -5  12       18.22       18.15      1.86 o
  -1  -5  12        4.38        4.62      1.56 o
   0  -5  12        1.08        4.22      2.13 o
   1  -5  12        0.31        3.19      2.18 o
   2  -5  12       10.32       11.45      2.27 o
   3  -5  12       10.54       13.62      2.46 o
  -3  -4  12       41.15       37.05      1.66 o
  -2  -4  12        3.16        2.21      1.76 o
  -1  -4  12       62.85       57.09      5.13 o
   0  -4  12       44.44       43.20      2.00 o
   1  -4  12       92.27       81.76      2.25 o
   2  -4  12       21.25       22.30      2.40 o
   3  -4  12       13.16       13.47      2.59 o
  -3  -3  12       35.20       40.55      2.97 o
  -2  -3  12        8.19        5.28      1.65 o
  -1  -3  12       17.00       17.38      1.86 o
   0  -3  12        0.36        1.38      2.11 o
   1  -3  12      104.66      106.04      2.26 o
   2  -3  12       87.33       91.88      2.00 o
   3  -3  12       20.44       19.83      1.77 o
   4  -3  12       92.63       79.32      4.31 o
  -3  -2  12        1.50        1.75      1.33 o
  -2  -2  12       72.86       67.02      2.48 o
  -1  -2  12       74.06       59.92      6.09 o
   0  -2  12      143.52      111.16     18.53 o
   1  -2  12      143.17      153.43      6.70 o
   2  -2  12       94.09       88.87      1.99 o
   3  -2  12       86.80       92.38      6.94 o
   4  -2  12       22.31       18.12      1.96 o
  -3  -1  12        2.16        1.59      1.65 o
  -2  -1  12        2.16        3.82      2.29 o
  -1  -1  12       17.42       19.61      2.98 o
   0  -1  12       88.05       79.62      8.95 o
   1  -1  12       55.34       57.08      2.02 o
   2  -1  12       28.19       27.99      1.44 o
   3  -1  12      114.06      109.29      8.13 o
   4  -1  12        0.01        1.31      1.75 o
  -3   0  12       29.33       26.65      1.46 o
  -2   0  12       30.54       31.54      2.50 o
  -1   0  12      144.43      127.06     17.00 o
   0   0  12       93.63       96.86     12.95 o
   1   0  12      135.64      131.06     11.54 o
   2   0  12       80.02       74.97      6.98 o
   3   0  12       53.60       53.57      3.23 o
   4   0  12        8.95       11.73      2.10 o
  -3   1  12        5.55        7.58      1.39 o
  -2   1  12       26.88       23.76      2.54 o
  -1   1  12       23.45       18.65      1.45 o
   0   1  12        5.71        7.91      1.48 o
   1   1  12        3.63        6.48      1.88 o
   2   1  12       74.80       71.93      8.51 o
   3   1  12        2.99        3.12      1.34 o
   4   1  12       11.59       11.39      2.13 o
  -3   2  12       30.47       31.21      1.81 o
  -2   2  12       44.32       41.14      4.48 o
  -1   2  12       28.63       30.67      2.05 o
   0   2  12       44.31       47.29      5.54 o
   1   2  12        5.00        5.85      1.81 o
   2   2  12        4.82        5.28      2.45 o
   3   2  12       71.65       72.95      5.67 o
   4   2  12       38.20       41.57      6.05 o
  -3   3  12        5.52        7.12      1.49 o
  -2   3  12        4.81        3.94      1.67 o
  -1   3  12        8.86        5.57      1.73 o
   0   3  12        8.30        7.26      1.73 o
   1   3  12        0.11       -0.84      1.81 o
   2   3  12       53.46       50.17      1.84 o
   3   3  12        2.91        2.90      1.55 o
   4   3  12        1.79       -1.77      1.78 o
  -3   4  12        7.99        9.65      2.62 o
  -2   4  12        1.25        0.50      1.20 o
  -1   4  12        2.29        2.92      1.32 o
   0   4  12        3.35        4.77      2.38 o
   1   4  12        3.96        6.92      1.88 o
   2   4  12       91.50       83.07      2.52 o
   3   4  12       90.49       95.10      9.38 o
   4   4  12       19.84       19.77      1.75 o
  -2   5  12        2.73        2.95      1.70 o
  -1   5  12        7.37        7.38      4.15 o
   0   5  12       27.03       28.81      3.00 o
   1   5  12       60.54       59.71      3.72 o
   2   5  12       46.22       39.97      6.50 o
   3   5  12        5.15        5.94      1.32 o
   4   5  12        6.11        5.76      3.28 o
  -2   6  12        2.20        1.97      1.43 o
  -1   6  12        4.50        5.75      1.46 o
   0   6  12       16.27       16.76      1.33 o
   1   6  12       32.97       32.05      1.97 o
   2   6  12       49.41       49.10      2.55 o
   3   6  12       17.51       16.20      1.30 o
   4   6  12       27.16       27.17      2.21 o
  -2   7  12        0.22       -1.08      1.26 o
  -1   7  12       13.92       12.38      4.22 o
   0   7  12       14.89       15.07      2.47 o
   1   7  12       11.09        8.20      1.56 o
   2   7  12        1.36        0.50      1.45 o
   3   7  12        7.26        9.20      1.41 o
  -1   8  12       17.40       18.20      1.88 o
   0   8  12       18.69       18.24      2.00 o
   1   8  12       19.23       21.45      1.88 o
   2   8  12        8.51        9.61      1.17 o
   3   8  12       12.13       14.48      1.39 o
   0   9  12        0.60        0.72      3.23 o
   1   9  12        0.81       -1.63      1.43 o
   2   9  12        2.15        3.18      1.27 o
   0  -7  13        4.90        8.77      2.32 o
  -1  -6  13        0.61       -0.48      1.72 o
   0  -6  13       26.05       26.13      2.44 o
   1  -6  13       13.14       12.41      1.72 o
   2  -6  13       14.82       13.40      2.72 o
  -2  -5  13       93.25       91.09      3.67 o
  -1  -5  13        2.70        3.91      1.69 o
   0  -5  13       24.62       27.03      2.31 o
   1  -5  13       11.79       11.23      1.70 o
   2  -5  13       37.64       40.81      2.73 o
  -2  -4  13        2.64        1.91      1.74 o
  -1  -4  13       65.26       63.45     10.50 o
   0  -4  13       31.13       28.25      1.55 o
   1  -4  13        1.15        1.45      2.32 o
   2  -4  13        0.51        0.15      2.29 o
   3  -4  13        3.89        3.56      2.51 o
  -2  -3  13        0.86        2.79      1.70 o
  -1  -3  13        0.73        0.41      2.17 o
   0  -3  13       53.79       49.84      4.77 o
   1  -3  13       80.45       78.56      2.18 o
   2  -3  13       16.12       17.08      1.60 o
   3  -3  13       20.25       20.76      1.89 o
  -3  -2  13        0.01        2.45      1.78 o
  -2  -2  13       26.55       24.09      1.85 o
  -1  -2  13       16.05       12.73      1.79 o
   0  -2  13        3.37        6.33      3.43 o
   1  -2  13        0.84        0.66      2.09 o
   2  -2  13       27.43       31.94      1.66 o
   3  -2  13        1.55        2.16      1.57 o
   4  -2  13        1.75        2.06      1.88 o
  -3  -1  13        7.48       11.16      2.18 o
  -2  -1  13        2.76        1.91      1.62 o
  -1  -1  13       77.35       54.75      3.07 o
   0  -1  13       63.56       61.01      7.98 o
   1  -1  13       23.55       25.83      1.80 o
   2  -1  13       11.11       12.72      1.41 o
   3  -1  13        3.81        5.48      1.60 o
   4  -1  13        4.50        5.29      1.97 o
  -3   0  13        5.09        5.62      1.73 o
  -2   0  13       41.19       36.51      4.83 o
  -1   0  13        9.44       13.09      1.73 o
   0   0  13       43.35       52.68      6.59 o
   1   0  13       60.86       62.14      3.12 o
   2   0  13       12.00        9.44      1.94 o
   3   0  13        0.06        1.37      1.49 o
   4   0  13        5.14        3.61      1.81 o
  -3   1  13        0.00        2.09      1.68 o
  -2   1  13       12.84        4.70      2.51 o
  -1   1  13        2.18        0.81      1.29 o
   0   1  13        0.66        0.44      1.51 o
   1   1  13        9.65        9.23      1.81 o
   2   1  13        9.30        8.43      1.76 o
   3   1  13        0.25        2.46      1.52 o
   4   1  13        0.74        0.41      1.76 o
  -3   2  13        5.84        6.69      1.44 o
  -2   2  13        0.61       -0.51      3.03 o
  -1   2  13       22.00       25.84      5.86 o
   0   2  13       17.85       16.94      1.79 o
   1   2  13        0.93        3.30      2.35 o
   2   2  13        8.47        5.23      1.83 o
   3   2  13       17.62       14.57      1.79 o
   4   2  13       14.00       17.30      1.56 o
  -2   3  13        1.75        1.97      1.66 o
  -1   3  13        2.98        3.17      2.12 o
   0   3  13       13.57       16.18      2.92 o
   1   3  13        0.19       -1.84      1.72 o
   2   3  13       22.36       23.01      1.89 o
   3   3  13       10.12       14.44      1.41 o
   4   3  13        2.28        1.49      1.38 o
  -2   4  13       16.52       17.69      3.29 o
  -1   4  13       31.30       31.24      4.72 o
   0   4  13       36.13       37.49      1.40 o
   1   4  13       84.77       85.31      2.12 o
   2   4  13       68.86       70.23      4.33 o
   3   4  13       26.14       27.67      2.57 o
   4   4  13        6.04        5.72      1.48 o
  -2   5  13        0.00       -0.97      1.48 o
  -1   5  13        3.95        5.65      2.29 o
   0   5  13        4.75        2.41      1.47 o
   1   5  13        0.00        1.15      1.88 o
   2   5  13        9.56       10.67      1.76 o
   3   5  13        2.10        1.84      1.32 o
   4   5  13        1.03        2.22      1.79 o
  -1   6  13       16.97       20.95      3.83 o
   0   6  13       24.84       26.25      2.80 o
   1   6  13       34.46       34.06      5.97 o
   2   6  13       25.26       22.99      1.50 o
   3   6  13       15.26       17.13      2.16 o
  -1   7  13        1.35       -0.04      2.08 o
   0   7  13        0.00        2.24      1.48 o
   1   7  13        5.49        5.64      1.57 o
   2   7  13        1.33        1.32      1.27 o
   3   7  13        2.19        3.73      1.16 o
   0   8  13       22.38       23.68      5.99 o
   1   8  13       40.25       44.39      1.38 o
   2   8  13       40.11       46.05      2.52 o
  -1  -5  14        1.73        1.40      1.75 o
   0  -5  14        1.17        1.59      2.39 o
   1  -5  14       32.54       32.74      2.54 o
   2  -5  14       12.03       13.89      2.61 o
  -1  -4  14       19.48       18.53      2.01 o
   0  -4  14        7.76        7.06      1.97 o
   1  -4  14        1.34       -0.28      2.35 o
   2  -4  14        0.00        0.13      2.43 o
  -2  -3  14        0.06        1.32      1.77 o
  -1  -3  14        3.81        4.81      1.79 o
   0  -3  14       46.15       42.47      3.34 o
   1  -3  14        8.49        8.75      1.46 o
   2  -3  14       18.36       21.25      2.62 o
   3  -3  14        9.90       11.11      2.21 o
  -2  -2  14        6.86        8.49      1.85 o
  -1  -2  14        6.47        5.65      1.79 o
   0  -2  14       17.82       16.65      3.79 o
   1  -2  14       12.19       11.90      1.29 o
   2  -2  14        8.06        7.79      1.56 o
   3  -2  14        0.07        0.44      1.73 o
  -2  -1  14       25.43       29.23      3.50 o
  -1  -1  14       94.55       94.37     16.26 o
   0  -1  14       25.89       29.93      1.94 o
   1  -1  14       29.07       32.80      3.29 o
   2  -1  14       10.91       12.11      1.40 o
   3  -1  14        1.85        1.54      1.55 o
  -2   0  14       21.77       23.76      1.91 o
  -1   0  14        0.17       -0.02      2.14 o
   0   0  14       61.29       60.09      7.71 o
   1   0  14       14.02       14.62      1.79 o
   2   0  14       17.30       16.01      1.87 o
   3   0  14       14.26       12.04      1.62 o
  -2   1  14       34.47       31.64      3.48 o
  -1   1  14        0.01       -0.13      1.74 o
   0   1  14       20.91       22.29      4.04 o
   1   1  14        0.03       -0.49      1.69 o
   2   1  14        1.99        4.06      1.73 o
   3   1  14        6.27        6.46      1.52 o
  -2   2  14        0.11        1.91      1.33 o
  -1   2  14       21.83       23.27      3.10 o
   0   2  14        7.22        7.42      1.64 o
   1   2  14       14.62       16.81      1.48 o
   2   2  14       17.01       14.63      1.71 o
   3   2  14       24.18       23.21      1.81 o
  -2   3  14        0.48        1.01      1.35 o
  -1   3  14       22.69       23.92      1.77 o
   0   3  14        3.20        2.53      1.87 o
   1   3  14        6.97       10.99      1.81 o
   2   3  14        2.94        4.71      1.94 o
   3   3  14        5.77        5.24      2.11 o
  -2   4  14       20.97       20.82      3.46 o
  -1   4  14       25.46       32.43      8.43 o
   0   4  14       35.57       37.97      3.25 o
   1   4  14       29.18       28.40      3.46 o
   2   4  14       27.88       28.46      1.63 o
   3   4  14       37.81       42.36      2.40 o
  -1   5  14        0.34        2.14      1.74 o
   0   5  14        3.15        4.28      1.31 o
   1   5  14        0.36       -1.94      1.75 o
   2   5  14        0.07       -0.42      3.09 o
   3   5  14        2.19        2.26      1.59 o
  -1   6  14        5.60        6.46      4.30 o
   0   6  14        9.52       13.33      1.88 o
   1   6  14        5.42        7.89      2.31 o
   2   6  14       39.32       40.80      1.71 o
   3   6  14       11.35        9.43      1.33 o
   0   7  14        7.24        8.95      1.40 o
   1   7  14        1.13        1.03      1.54 o
   2   7  14       14.46       19.33      1.51 o
   0  -4  15        8.86       10.32      1.75 o
   1  -4  15        8.60        9.49      2.57 o
  -1  -3  15       16.40       15.28      2.40 o
   0  -3  15       40.31       45.15      2.52 o
   1  -3  15        6.25        9.23      1.99 o
   2  -3  15       12.39       13.86      2.62 o
  -1  -2  15        4.10        4.79      1.83 o
   0  -2  15        0.46        0.36      1.95 o
   1  -2  15       11.07       12.26      1.62 o
   2  -2  15        0.02        0.21      1.56 o
  -1  -1  15       19.22       18.15      1.91 o
   0  -1  15        0.28        0.71      1.70 o
   1  -1  15       19.27       19.35      2.19 o
   2  -1  15       13.87       14.04      1.58 o
   3  -1  15        5.25        6.17      1.71 o
  -1   0  15        0.17        2.60      2.11 o
   0   0  15       14.79       11.39      1.81 o
   1   0  15       16.85       17.73      1.83 o
   2   0  15        2.54        3.41      1.39 o
   3   0  15        8.56        8.57      1.63 o
  -1   1  15        0.04       -1.39      1.67 o
   0   1  15        5.53        5.24      1.75 o
   1   1  15       32.44       36.10      4.50 o
   2   1  15        7.44        9.44      1.79 o
   3   1  15        9.71       13.02      1.57 o
  -1   2  15        8.62        9.43      1.29 o
   0   2  15       38.40       41.93      4.26 o
   1   2  15        6.49        8.04      1.90 o
   2   2  15       39.20       42.86      1.97 o
   3   2  15        1.61        2.93      1.58 o
  -1   3  15        3.05        6.01      1.79 o
   0   3  15       40.74       41.34      5.23 o
   1   3  15        0.11        2.35      1.43 o
   2   3  15       28.85       28.76      1.60 o
   3   3  15        8.14       10.02      2.55 o
  -1   4  15       35.98       31.49      6.67 o
   0   4  15        1.41        0.37      1.43 o
   1   4  15       45.19       43.79      6.32 o
   2   4  15        3.97        5.36      2.01 o
   3   4  15       14.24       17.91      1.66 o
   0   5  15        1.67        0.07      1.81 o
   1   5  15       32.97       35.21      1.67 o
   2   5  15       19.07       21.77      1.93 o
   1   6  15        6.07        9.61      1.58 o
   2   6  15       22.72       23.31      1.68 o
   1  -2  16        0.01        2.45      1.95 o
   0  -1  16        9.12        9.90      1.99 o
   1  -1  16        9.23        9.13      1.85 o
   0   0  16        0.00        1.06      1.77 o
   1   0  16        0.32        1.01      1.72 o
   2   0  16        6.93       10.60      1.50 o
   0   1  16       61.28       71.66      8.96 o
   1   1  16      122.89      143.04     11.05 o
   2   1  16        5.55        8.91      1.83 o
   0   2  16        8.26        9.70      1.51 o
   1   2  16        0.23       -0.05      1.85 o
   2   2  16       16.88       19.47      3.26 o
   0   3  16       40.08       42.99      2.93 o
   1   3  16        1.84        2.53      2.14 o
   2   3  16       15.02       15.92      2.01 o
   1   4  16        5.81        6.52      2.61 o
 
